# Supplementary material for: Identification of significant genome‐wide associations and QTL underlying variation in seed protein composition in pea (Pisum sativum L.)
Source: Plant Genome. 2025 Jun 13;18(2):e70051. doi: 10.1002/tpg2.70051 (PMC12163866; doi:10.1002/tpg2.70051)
Supplement: Supplementary file 2 — Supplementary Material [file TPG2-18-e70051-s002.xlsx]

## Sheet: Table S1
Table S1. SNP positions on the JI2822 assembly and the published Caméor reference genome (Kreplak et al., 2019)
SNP ID	JI2822			Caméor
	Chr	Pos (bp)		Chr	Pos (bp)
AX-183563163	1	259801		chr1LG6	4730201
AX-183582595	1	260715		chr1LG6	4729287
AX-183582592	1	281260		chr1LG6	4721688
AX-183867235	1	299844		chr1LG6	4703186
AX-183563162	1	308012		chr1LG6	4695024
AX-183563161	1	365292		chr1LG6	4663894
AX-183563160	1	367504		chr1LG6	4661677
AX-183891182	1	378397		chr1LG6	4650826
AX-183563151	1	400685		chr1LG6	207676
AX-183869555	1	414358		chr1LG6	221373
AX-183563152	1	416486		chr1LG6	223504
AX-183861764	1	443823		chr1LG6	235409
AX-183861632	1	446625		chr1LG6	245939
AX-183582460	1	457822		chr1LG6	256878
AX-183883305	1	469366		chr1LG6	268297
AX-183575105	1	491999		chr1LG6	290947
AX-183570614	1	526492		chr1LG6	310844
AX-183864728	1	529044		chr1LG6	313431
AX-183883306	1	568927		chr1LG6	7060741
AX-183563169	1	569296		chr1LG6	7060372
AX-183563168	1	605058		chr1LG6	7015829
AX-183877417	1	605952		chr1LG6	7014937
AX-183582646	1	605995		chr1LG6	7014894
AX-183892043	1	609110		chr1LG6	7011764
AX-183575116	1	609263		chr1LG6	7011611
AX-183582643	1	610354		chr1LG6	7010518
AX-183891613	1	611091		chr1LG6	7009781
AX-183563167	1	612561		chr1LG6	7008311
AX-183868518	1	617278		chr1LG6	7003600
AX-183575068	1	659880		chr1LG6	6976940
AX-183563165	1	660945		chr1LG6	6975865
AX-183574869	1	901659		chr1LG6	35490
AX-183863136	1	995175		chr1LG6	112302
AX-183574870	1	996531		chr1LG6	113658
AX-183860594	1	1076285		chr1LG6	11279399
AX-183866063	1	1097858		chr1LG6	11257406
AX-183575123	1	1245618		chr1LG6	10237913
AX-183563175	1	1261141		chr1LG6	10254316
AX-183575124	1	1299229		chr1LG6	10297201
AX-183563177	1	1445044		chr1LG6	10753533
AX-183875996	1	1453700		chr1LG6	10762041
AX-183866302	1	1498247		chr1LG6	10770951
AX-183574889	1	1540510		chr1LG6	10817618
AX-183563179	1	1561679		chr1LG6	10828497
AX-183866483	1	1562099		chr1LG6	10828917
AX-183582467	1	1790845		chr1LG6	420735
AX-183866303	1	2317949		chr1LG6	11015958
AX-183575127	1	2462735		chr1LG6	10915327
AX-183582750	1	2462891		chr1LG6	10915171
AX-183575078	1	2464991		chr1LG6	10913071
AX-183582748	1	2466825		chr1LG6	10911237
AX-183886988	1	3003758		chr1LG6	11087919
AX-183575080	1	3077358		chr1LG6	11202740
AX-183575128	1	3077361		chr1LG6	11202743
AX-183879975	1	3116343		chr1LG6	11404772
AX-183891183	1	3116780		chr1LG6	11405210
AX-183563180	1	3172780		chr1LG6	11463632
AX-183582766	1	3176111		chr1LG6	11466963
AX-183582776	1	3240260		chr1LG6	11536795
AX-183575130	1	3242205		chr1LG6	11538740
AX-183575072	1	3290724		chr1LG6	10176653
AX-183867395	1	3290945		chr1LG6	10176432
AX-183575122	1	3291086		chr1LG6	10176291
AX-183582707	1	3317988		chr1LG6	10150426
AX-183582706	1	3318703		chr1LG6	10149711
AX-183575121	1	3320270		chr1LG6	10148144
AX-183869339	1	3337742		chr1LG6	10130168
AX-183892403	1	3338804		chr1LG6	10129106
AX-183582698	1	3341552		chr1LG6	10126355
AX-183582695	1	3344617		chr1LG6	10123290
AX-183582778	1	3870553		chr1LG6	11700701
AX-183575131	1	4084645		chr1LG6	11906345
AX-183563182	1	4112339		chr1LG6	11934211
AX-183637726	1	4278063		chr1LG6	12088710
AX-183864174	1	4278285		chr1LG6	12088932
AX-183563183	1	4283260		chr1LG6	12093907
AX-183562841	1	4313293		chr1LG6	12123857
AX-183575133	1	4557912		chr1LG6	12203450
AX-183575085	1	4561747		chr1LG6	12207269
AX-183575134	1	4561852		chr1LG6	12207374
AX-183875087	1	4569734		chr1LG6	12219417
AX-183575135	1	4580330		chr1LG6	12230017
AX-183582794	1	4586485		chr1LG6	12254552
AX-183868879	1	4588242		chr1LG6	12256346
AX-183893872	1	4590130		chr1LG6	12258200
AX-183563185	1	4657016		chr1LG6	12342160
AX-183575086	1	4660141		chr1LG6	12345284
AX-183563186	1	4700785		chr1LG6	12388230
AX-183582473	1	5048903		chr1LG6	566321
AX-183582474	1	5061859		chr1LG6	580148
AX-183582476	1	5081691		chr1LG6	599912
AX-183581086	1	5236777		chr1LG6	751430
AX-183581087	1	5237403		chr1LG6	752056
AX-183860952	1	5245990		chr1LG6	760549
AX-183575109	1	5246070		chr1LG6	760629
AX-183582484	1	5248999		chr1LG6	763558
AX-183582486	1	5249922		chr1LG6	764490
AX-183869682	1	5251269		chr1LG6	765837
AX-183563155	1	5279523		chr1LG6	795658
AX-183869276	1	5906161		chr1LG6	1546822
AX-183582500	1	5907560		chr1LG6	1548221
AX-183876446	1	5911880		chr1LG6	1552484
AX-183582501	1	5912577		chr1LG6	1553180
AX-183886470	1	6047648		chr1LG6	1671404
AX-183582504	1	6230648		chr1LG6	1927224
AX-183582506	1	6460742		chr1LG6	2114624
AX-183575110	1	6482352		chr1LG6	2136119
AX-183863565	1	6483044		chr1LG6	2136811
AX-183869811	1	6682841		chr1LG6	3051501
AX-183573489	1	6780261		chr1LG6	2961548
AX-183582527	1	7163387		chr1LG6	2550086
AX-183864008	1	7194837		chr1LG6	2525764
AX-183870113	1	7202771		chr1LG6	2517207
AX-183573488	1	7273781		chr1LG6	2477800
AX-183862238	1	7291567		chr1LG6	2456750
AX-183570617	1	7292239		chr1LG6	2456078
AX-183575112	1	7292459		chr1LG6	2455858
AX-183871351	1	7293368		chr1LG6	2454949
AX-183563156	1	7387069		chr1LG6	2422147
AX-183862803	1	7388153		chr1LG6	2421063
AX-183582515	1	7413500		chr1LG6	2364765
AX-183575111	1	7418416		chr1LG6	2359540
AX-183570616	1	7418506		chr1LG6	2359450
AX-183866304	1	7533257		chr1LG6	13993791
AX-183563191	1	7595963		chr1LG6	13928021
AX-183862602	1	7703861		chr1LG6	13831248
AX-183575090	1	7704080		chr1LG6	13831029
AX-183866873	1	8165940		chr1LG6	13362682
AX-183866265	1	8243124		chr1LG6	13244355
AX-183861356	1	8642328		chr1LG6	12917545
AX-183575137	1	8643331		chr1LG6	12916542
AX-183563189	1	8692930		chr1LG6	12814051
AX-183582796	1	8835346		chr1LG6	12693999
AX-183582798	1	8864129		chr1LG6	12699909
AX-183582800	1	8869768		chr1LG6	12705496
AX-183575088	1	8870423		chr1LG6	12706151
AX-183563188	1	8870750		chr1LG6	12706477
AX-183582801	1	8890278		chr1LG6	12730146
AX-183888914	1	8891595		chr1LG6	12731459
AX-183882774	1	8915828		chr1LG6	12755807
AX-183867064	1	8944009		chr1LG6	3139667
AX-183881035	1	8951952		chr1LG6	3147610
AX-183582540	1	8954850		chr1LG6	3150508
AX-183887548	1	9069819		chr1LG6	3274136
AX-183881036	1	9080193		chr1LG6	3291965
AX-183582557	1	9089219		chr1LG6	3300991
AX-183880512	1	9089403		chr1LG6	3301175
AX-183868793	1	9097575		chr1LG6	3331081
AX-183582560	1	9101035		chr1LG6	3334541
AX-183573491	1	9112658		chr1LG6	3346218
AX-183563159	1	9134344		chr1LG6	3367995
AX-183574757	1	9143494		chr1LG6	3377145
AX-183866402	1	9145786		chr1LG6	3379315
AX-183582568	1	9184054		chr1LG6	3417918
AX-183573493	1	9278965		chr1LG6	3522457
AX-183872838	1	9312408		chr1LG6	3558978
AX-183888913	1	9556231		chr1LG6	3842390
AX-183865510	1	10159987		chr1LG6	4443467
AX-183573494	1	10194907		chr1LG6	4469482
AX-183867891	1	10199189		chr1LG6	4473764
AX-183582585	1	10207252		chr1LG6	4481827
AX-183882221	1	10236202		chr1LG6	14558963
AX-183563194	1	10238165		chr1LG6	14557000
AX-183575141	1	10291180		chr1LG6	14520119
AX-183575140	1	10299421		chr1LG6	14511878
AX-183870493	1	10426159		chr1LG6	14057929
AX-183582812	1	10483982		chr1LG6	14116419
AX-183637731	1	10495584		chr1LG6	14128039
AX-183894551	1	10519811		chr1LG6	14152764
AX-183874656	1	10542295		chr1LG6	14175555
AX-183882220	1	10643014		chr1LG6	14275143
AX-183582820	1	10646808		chr1LG6	14278937
AX-183574890	1	10702883		chr1LG6	14335476
AX-183575092	1	10703121		chr1LG6	14335714
AX-183582821	1	10708566		chr1LG6	14341159
AX-183637735	1	10721283		chr1LG6	14353880
AX-183575139	1	10723590		chr1LG6	14356187
AX-183582824	1	10727725		chr1LG6	14360322
AX-183563164	1	10877583		chr1LG6	4862059
AX-183875999	1	11183281		chr1LG6	14986371
AX-183582855	1	11345064		chr1LG6	15158751
AX-183575095	1	11406543		chr1LG6	15222125
AX-183575147	1	11407628		chr1LG6	15223210
AX-183861992	1	11595791		chr1LG6	15415839
AX-183573495	1	11596022		chr1LG6	15416070
AX-183563195	1	12253176		chr1LG6	16125028
AX-183578605	1	12377313		chr5LG3	275687054
AX-183575067	1	12551172		chr1LG6	6180231
AX-183601399	1	12598284		chr4LG4	128638401
AX-183601398	1	12598814		chr4LG4	128637871
AX-183864285	1	12767094		chr1LG6	17130905
AX-183882775	1	12771300		chr1LG6	17126699
AX-183582879	1	12900713		chr1LG6	16989872
AX-183582603	1	13198626		chr1LG6	5189728
AX-183888501	1	13277375		chr1LG6	5097751
AX-183582611	1	14571607		chr1LG6	5598918
AX-183582656	1	14719272		chr1LG6	7816824
AX-183876448	1	14754065		chr1LG6	7783328
AX-183582654	1	14809088		chr1LG6	7718704
AX-183868114	1	14811425		chr1LG6	7716367
AX-183582601	1	14846472		chr1LG6	4983761
AX-183582600	1	14848057		chr1LG6	4982176
AX-183582599	1	14849103		chr1LG6	4981130
AX-183573500	1	14945196		chr1LG6	17233314
AX-183582889	1	14961705		chr1LG6	17216858
AX-183885449	1	14963445		chr1LG6	17215118
AX-183868175	1	15755824		chr1LG6	9927134
AX-183866301	1	15755977		chr1LG6	9926981
AX-183876951	1	15867048		chr1LG6	9668130
AX-183888032	1	15918113		chr1LG6	9615654
AX-183582676	1	16397419		chr1LG6	9089861
AX-183880776	1	17043238		chr5LG3	289489209
AX-183575098	1	17375623		chr1LG6	17361791
AX-183863566	1	17376177		chr1LG6	17362345
AX-183573501	1	17376228		chr1LG6	17362396
AX-183582891	1	17402915		chr1LG6	17388966
AX-183582892	1	17402977		chr1LG6	17389028
AX-183886475	1	17406175		chr1LG6	17392226
AX-183582895	1	17409809		chr1LG6	17395860
AX-183582896	1	17409997		chr1LG6	17396048
AX-183573502	1	17417234		chr1LG6	17403285
AX-183563199	1	17467127		chr1LG6	17454222
AX-183582903	1	17467464		chr1LG6	17454559
AX-183575101	1	17473413		chr1LG6	17460481
AX-183582906	1	17474073		chr1LG6	17461080
AX-183582907	1	17474355		chr1LG6	17461362
AX-183563200	1	17475732		chr1LG6	17462775
AX-183862102	1	17490698		chr1LG6	17485164
AX-183869437	1	17524367		chr1LG6	17495906
AX-183885450	1	17532022		chr1LG6	17540479
AX-183582921	1	17550732		chr1LG6	17589665
AX-183582922	1	17551297		chr1LG6	17590230
AX-183573504	1	17557344		chr1LG6	17596366
AX-183885451	1	17558106		chr1LG6	17597128
AX-183582849	1	17664951		chr1LG6	14894896
AX-183894847	1	17665224		chr1LG6	14894623
AX-183893875	1	17666621		chr1LG6	14893227
AX-183582847	1	17667951		chr1LG6	14891896
AX-183575094	1	17669522		chr1LG6	14890224
AX-183866515	1	17670238		chr1LG6	14889508
AX-183871625	1	17794055		chr1LG6	14799055
AX-183575144	1	17816019		chr1LG6	14786959
AX-183894550	1	17914025		chr1LG6	8048793
AX-183637716	1	17921400		chr1LG6	8056160
AX-183582924	1	18039432		chr1LG6	17671880
AX-183871352	1	18041534		chr1LG6	17673982
AX-183563202	1	18062622		chr1LG6	17694503
AX-183883842	1	18062957		chr1LG6	17694838
AX-183871899	1	18100621		chr1LG6	17758040
AX-183884901	1	18109794		chr1LG6	17767326
AX-183876001	1	18144544		chr1LG6	17792969
AX-183582930	1	18144873		chr1LG6	17793298
AX-183864186	1	18145095		chr1LG6	17793520
AX-183893877	1	18179365		chr1LG6	17825581
AX-183582932	1	18182129		chr1LG6	17828345
AX-183563203	1	18252476		chr1LG6	17914673
AX-183582835	1	18910200		chr1LG6	14627606
AX-183575142	1	18912671		chr1LG6	14630039
AX-183861900	1	18912916		chr1LG6	14630284
AX-183582837	1	18926665		chr1LG6	14642424
AX-183886992	1	18977034		chr1LG6	14664511
AX-183575093	1	19006511		chr1LG6	14681498
AX-183582844	1	19045818		chr1LG6	14716663
AX-183563204	1	19197793		chr1LG6	20057417
AX-183575149	1	19201639		chr1LG6	20053571
AX-183871900	1	19209072		chr1LG6	20045344
AX-183573167	1	20625830		chr1LG6	20199456
AX-183872192	1	20627364		chr1LG6	20200989
AX-183563205	1	20628235		chr1LG6	20201863
AX-183867429	1	20631048		chr1LG6	20204664
AX-183573168	1	20634273		chr1LG6	20207868
AX-183575150	1	20634878		chr1LG6	20208471
AX-183563206	1	20796284		chr1LG6	20323618
AX-183575151	1	20825494		chr1LG6	20284559
AX-183573169	1	20826226		chr1LG6	20283827
AX-183582970	1	21503230		chr1LG6	20863436
AX-183563207	1	21627407		chr1LG6	20944884
AX-183563208	1	21854361		chr1LG6	21139820
AX-183573171	1	21856655		chr1LG6	21142114
AX-183894206	1	22385641		chr1LG6	21694008
AX-183863070	1	22423813		chr1LG6	21750586
AX-183575154	1	22521508		chr1LG6	21851416
AX-183582993	1	22569518		chr1LG6	21899915
AX-183575155	1	22614737		chr1LG6	21947434
AX-183563209	1	22616564		chr1LG6	21949178
AX-183893487	1	22616947		chr1LG6	21949561
AX-183582996	1	22676284		chr1LG6	21994347
AX-183876002	1	22910685		chr1LG6	22044225
AX-183575156	1	23724011		chr1LG6	22923535
AX-183583005	1	23775494		chr1LG6	23013612
AX-183866759	1	24161458		chr1LG6	23458848
AX-183563210	1	24161746		chr1LG6	23459136
AX-183872840	1	24184698		chr1LG6	23481141
AX-183877911	1	24185112		chr1LG6	23481554
AX-183890296	1	24191514		chr1LG6	23513690
AX-183573175	1	24192655		chr1LG6	23514846
AX-183870494	1	24192736		chr1LG6	23514927
AX-183872841	1	24193405		chr1LG6	23515596
AX-183563212	1	24465629		chr1LG6	23845471
AX-183867697	1	24465638		chr1LG6	23845480
AX-183573178	1	24468652		chr1LG6	23848488
AX-183871110	1	24693259		chr1LG6	24011365
AX-183892046	1	24701306		chr1LG6	24013936
AX-183866728	1	24909819		chr1LG6	24118209
AX-183864175	1	24910434		chr1LG6	24118927
AX-183575158	1	24922722		chr1LG6	24138563
AX-183583016	1	24925502		chr1LG6	24141344
AX-183583019	1	24996119		chr1LG6	24193532
AX-183583022	1	25019538		chr1LG6	24217386
AX-183583024	1	25082451		chr1LG6	24282151
AX-183885963	1	25275524		chr1LG6	24459422
AX-183583029	1	25284280		chr1LG6	24462657
AX-183869683	1	25284914		chr1LG6	24463290
AX-183894208	1	25305148		chr1LG6	24495468
AX-183886476	1	25331326		chr1LG6	24520394
AX-183583034	1	25331915		chr1LG6	24520983
AX-183866266	1	25358529		chr1LG6	24539828
AX-183563213	1	25358813		chr1LG6	24540057
AX-183575159	1	25418603		chr1LG6	24608817
AX-183888507	1	25422840		chr1LG6	24613121
AX-183880517	1	25488690		chr1LG6	24674405
AX-183865012	1	25489273		chr1LG6	24674962
AX-183563214	1	25759667		chr1LG6	24872422
AX-183881613	1	25760510		chr1LG6	24873265
AX-183883843	1	25769159		chr1LG6	24894714
AX-183866403	1	25770554		chr1LG6	24896109
AX-183583050	1	25894057		chr1LG6	25024043
AX-183861875	1	25897053		chr1LG6	25027022
AX-183573180	1	25897803		chr1LG6	25027774
AX-183563216	1	25897986		chr1LG6	25027957
AX-183583053	1	25901022		chr1LG6	25031037
AX-183876953	1	26002957		chr1LG6	25166698
AX-183563217	1	26216376		chr1LG6	25374013
AX-183865680	1	26216537		chr1LG6	25374174
AX-183574891	1	26228462		chr1LG6	25386163
AX-183583082	1	26243977		chr1LG6	25403169
AX-183563218	1	26297921		chr1LG6	25494939
AX-183873884	1	26362561		chr1LG6	25562039
AX-183583084	1	26362701		chr1LG6	25562179
AX-183573182	1	26395685		chr1LG6	25581452
AX-183563219	1	26396198		chr1LG6	25581965
AX-183872193	1	26428717		chr1LG6	25614749
AX-183882777	1	26428854		chr1LG6	25614886
AX-183871111	1	26436228		chr1LG6	25625896
AX-183888508	1	26442589		chr1LG6	25626958
AX-183885964	1	26723469		chr1LG6	25697696
AX-183884370	1	26736889		chr1LG6	25711868
AX-183575161	1	26755984		chr1LG6	25751460
AX-183573183	1	26756526		chr1LG6	25752002
AX-183573184	1	26756649		chr1LG6	25752125
AX-183583121	1	27163923		chr1LG6	26668261
AX-183889382	1	27169250		chr1LG6	26663085
AX-183583119	1	27169268		chr1LG6	26663067
AX-183573187	1	27513038		chr1LG6	26466805
AX-183563223	1	27513446		chr1LG6	26466397
AX-183563222	1	27577710		chr1LG6	26401971
AX-183866466	1	27578451		chr1LG6	26401230
AX-183583112	1	27595527		chr1LG6	26382727
AX-183575162	1	27623129		chr1LG6	26079524
AX-183583145	1	27841267		chr1LG6	27482575
AX-183575167	1	27849767		chr1LG6	27490959
AX-183583147	1	27956827		chr1LG6	27553822
AX-183583123	1	28530381		chr1LG6	26959798
AX-183563224	1	28561806		chr1LG6	26997898
AX-183860886	1	28579543		chr1LG6	27015422
AX-183872195	1	28581471		chr1LG6	27017351
AX-183583136	1	28603488		chr1LG6	27034283
AX-183889836	1	28638790		chr1LG6	27085223
AX-183886996	1	28680233		chr1LG6	27132522
AX-183583138	1	28706724		chr1LG6	27141728
AX-183583139	1	28754121		chr1LG6	27158835
AX-183575165	1	28757571		chr1LG6	27193657
AX-183865299	1	28760375		chr1LG6	27196461
AX-183575168	1	28869444		chr1LG6	27648223
AX-183573188	1	29049772		chr1LG6	27802590
AX-183583142	1	29185489		chr1LG6	27314972
AX-183583196	1	29390261		chr1LG6	28841969
AX-183583198	1	29429162		chr1LG6	28881498
AX-183881044	1	29433226		chr1LG6	28885562
AX-183583165	1	29574237		chr1LG6	27896514
AX-183575170	1	29574668		chr1LG6	27896945
AX-183573189	1	29577790		chr1LG6	27900067
AX-183563228	1	29767811		chr1LG6	28018908
AX-183865214	1	29794367		chr1LG6	27999014
AX-183573190	1	29795507		chr1LG6	27997874
AX-183890758	1	29868630		chr1LG6	28217627
AX-183868394	1	29919847		chr1LG6	28178137
AX-183868402	1	29920208		chr1LG6	28177776
AX-183583175	1	29975211		chr1LG6	28119753
AX-183575173	1	29975295		chr1LG6	28119669
AX-183583110	1	30133652		chr1LG6	26227479
AX-183583179	1	30180837		chr1LG6	28263713
AX-183583180	1	30183795		chr1LG6	28266680
AX-183883312	1	30184141		chr1LG6	28267026
AX-183583183	1	30411630		chr1LG6	28458214
AX-183866933	1	30482136		chr1LG6	28499029
AX-183563230	1	30482383		chr1LG6	28499276
AX-183573193	1	30482780		chr1LG6	28499673
AX-183891185	1	30664443		chr1LG6	28651985
AX-183563231	1	30748172		chr1LG6	28663506
AX-183573195	1	30749612		chr1LG6	28664946
AX-183583188	1	30751266		chr1LG6	28666600
AX-183894553	1	30751750		chr1LG6	28667084
AX-183583189	1	30765741		chr1LG6	28680003
AX-183563232	1	30815300		chr1LG6	28717359
AX-183583191	1	30880805		chr1LG6	28802265
AX-183573197	1	30885140		chr1LG6	28806563
AX-183863695	1	30886570		chr1LG6	28807993
AX-183583195	1	30888220		chr1LG6	28809643
AX-183583224	1	30906190		chr1LG6	29206560
AX-183872842	1	30907153		chr1LG6	29205599
AX-183876006	1	30907353		chr1LG6	29205397
AX-183876954	1	30912940		chr1LG6	29199373
AX-183583218	1	30924874		chr1LG6	29187399
AX-183874659	1	30926319		chr1LG6	29185944
AX-183864222	1	30927659		chr1LG6	29184604
AX-183583212	1	31082688		chr1LG6	29062346
AX-183865332	1	31085564		chr1LG6	29059438
AX-183583209	1	31109492		chr1LG6	29034163
AX-183889838	1	31133803		chr1LG6	29021750
AX-183583205	1	31201223		chr1LG6	28979731
AX-183877913	1	31545635		chr1LG6	29550998
AX-183867555	1	31546391		chr1LG6	29550242
AX-183862014	1	31546967		chr1LG6	29549666
AX-183563237	1	31547042		chr1LG6	29549591
AX-183878943	1	31727793		chr1LG6	29368592
AX-183563236	1	31728967		chr1LG6	29367411
AX-183563235	1	31760940		chr1LG6	29323771
AX-183889839	1	31761106		chr1LG6	29323605
AX-183876007	1	31764889		chr1LG6	29319770
AX-183583234	1	31764905		chr1LG6	29319754
AX-183573200	1	31765101		chr1LG6	29319559
AX-183865241	1	31799895		chr1LG6	29255853
AX-183583227	1	31800053		chr1LG6	29255695
AX-183563238	1	33056461		chr1LG6	29871286
AX-183884903	1	33403566		chr1LG6	30188104
AX-183878944	1	33437818		chr1LG6	30222730
AX-183583240	1	33462734		chr1LG6	30247633
AX-183868231	1	33502660		chr1LG6	30287316
AX-183867598	1	33543462		chr1LG6	32064860
AX-183892772	1	33547016		chr1LG6	32068414
AX-183583274	1	33589281		chr1LG6	32110635
AX-183575183	1	33595321		chr1LG6	32116675
AX-183573206	1	33619465		chr1LG6	32154172
AX-183575184	1	33620323		chr1LG6	32155028
AX-183563240	1	35471474		chr1LG6	31736687
AX-183863148	1	35563863		chr1LG6	31772449
AX-183575180	1	35564449		chr1LG6	31773033
AX-183573203	1	35564524		chr1LG6	31773108
AX-183563242	1	35566504		chr1LG6	31775089
AX-183865994	1	35567326		chr1LG6	31775940
AX-183563243	1	37619350		chr1LG6	32264709
AX-183865971	1	37619865		chr1LG6	32265224
AX-183563244	1	37627804		chr1LG6	32273164
AX-183863100	1	37664607		chr1LG6	32304013
AX-183583276	1	37665138		chr1LG6	32304544
AX-183573510	1	37666264		chr1LG6	32305670
AX-183573511	1	37668509		chr1LG6	32307885
AX-183563239	1	38955688		chr1LG6	30938175
AX-183583254	1	39021782		chr1LG6	30868533
AX-183867506	1	39224366		chr1LG6	30705718
AX-183890759	1	39248769		chr1LG6	30688059
AX-183575178	1	39252105		chr1LG6	30684665
AX-183573201	1	39252282		chr1LG6	30684488
AX-183583247	1	39301782		chr1LG6	30631701
AX-183637750	1	39309024		chr1LG6	30594638
AX-183637749	1	39313682		chr1LG6	30589696
AX-183583262	1	39649589		chr1LG6	31916450
AX-183583263	1	39649707		chr1LG6	31916568
AX-183575181	1	39664221		chr1LG6	31924902
AX-183864759	1	39668130		chr1LG6	31928819
AX-183583352	1	39807082		chr1LG6	34670702
AX-183583358	1	39817008		chr1LG6	34680462
AX-183563251	1	39818232		chr1LG6	34681687
AX-183882782	1	39851531		chr1LG6	34714892
AX-183563252	1	39871427		chr1LG6	34735244
AX-183864131	1	39872306		chr1LG6	34736123
AX-183583377	1	39872466		chr1LG6	34736283
AX-183575195	1	39881735		chr1LG6	34756723
AX-183869815	1	39883253		chr1LG6	34759040
AX-183875250	1	39910211		chr4LG4	359317394
AX-183881256	1	39910622		chr4LG4	359317801
AX-183878105	1	39910739		chr4LG4	359317918
AX-183888657	1	39911162		chr4LG4	359318341
AX-183603675	1	39912107		chr4LG4	359319286
AX-183874660	1	39982999		chr1LG6	32485372
AX-183882779	1	39995239		chr1LG6	32497611
AX-183877422	1	40004085		chr1LG6	32506377
AX-183573208	1	40136341		chr1LG6	32663016
AX-183583290	1	40136853		chr1LG6	32663528
AX-183583291	1	40139875		chr1LG6	32666343
AX-183573513	1	40140095		chr1LG6	32666563
AX-183583292	1	40166662		chr1LG6	32697967
AX-183583293	1	40167640		chr1LG6	32698945
AX-183573514	1	40168389		chr1LG6	32699694
AX-183881047	1	40174133		chr1LG6	32704926
AX-183871902	1	40187157		chr1LG6	32709097
AX-183573515	1	40190311		chr1LG6	32712324
AX-183888510	1	40193480		chr1LG6	32715493
AX-183865357	1	40196431		chr1LG6	32718443
AX-183583299	1	40565561		chr1LG6	33052045
AX-183573209	1	40566360		chr1LG6	33052840
AX-183874259	1	40566440		chr1LG6	33052920
AX-183583301	1	40617838		chr1LG6	33106065
AX-183583305	1	40623486		chr1LG6	33111713
AX-183583328	1	40714927		chr1LG6	34021444
AX-183575188	1	40717074		chr1LG6	34020094
AX-183583327	1	40721783		chr1LG6	34015379
AX-183867927	1	40724076		chr1LG6	34013058
AX-183575187	1	40746130		chr1LG6	34002061
AX-183583307	1	40894435		chr1LG6	33226752
AX-183863071	1	40895218		chr1LG6	33227532
AX-183583310	1	40899783		chr1LG6	33234382
AX-183883848	1	40900327		chr1LG6	33234926
AX-183583313	1	40933711		chr1LG6	33260363
AX-183563245	1	40939499		chr1LG6	33266075
AX-183876008	1	40964845		chr1LG6	33297856
AX-183583316	1	40971717		chr1LG6	33303382
AX-183575041	1	41007674		chr1LG6	33423151
AX-183563246	1	41023572		chr1LG6	33440863
AX-183573212	1	41214540		chr1LG6	34377409
AX-183575192	1	41215825		chr1LG6	34376058
AX-183583343	1	41236168		chr1LG6	34356279
AX-183872509	1	41246068		chr1LG6	34346380
AX-183868562	1	41249883		chr1LG6	34342565
AX-183583336	1	41291790		chr1LG6	34300971
AX-183583335	1	41291839		chr1LG6	34300922
AX-183563248	1	41439480		chr1LG6	34199144
AX-183888511	1	41716304		chr1LG6	36787121
AX-183575196	1	41808611		chr1LG6	36689547
AX-183583348	1	41959611		chr1LG6	34511157
AX-183575194	1	42079669		chr1LG6	34576386
AX-183575189	1	42178610		chr1LG6	34082325
AX-183874661	1	42198263		chr1LG6	34102163
AX-183863971	1	42199526		chr1LG6	34103426
AX-183575191	1	42201406		chr1LG6	34105307
AX-183879982	1	42225931		chr1LG6	35015635
AX-183563253	1	42226953		chr1LG6	35014609
AX-183583381	1	42228057		chr1LG6	35012471
AX-183583383	1	43201246		chr1LG6	35595745
AX-183563255	1	43210599		chr1LG6	35581505
AX-183563256	1	43535950		chr1LG6	37078834
AX-183563254	1	43608492		chr1LG6	35221888
AX-183862873	1	43608999		chr1LG6	35221381
AX-183573217	1	44209256		chr1LG6	37887154
AX-183563259	1	44244994		chr1LG6	37926181
AX-183862453	1	44247825		chr1LG6	37928994
AX-183573218	1	44248808		chr1LG6	37929977
AX-183563260	1	44361839		chr1LG6	38189673
AX-183563262	1	44447468		chr1LG6	38230936
AX-183563257	1	44612114		chr1LG6	37290648
AX-183573518	1	44612276		chr1LG6	37290810
AX-183583393	1	44683396		chr1LG6	37366435
AX-183867507	1	44805479		chr1LG6	37480038
AX-183867474	1	44806307		chr1LG6	37480866
AX-183609983	1	44823222		chr5LG3	209281018
AX-183563258	1	44829671		chr1LG6	37498756
AX-183583432	1	44934724		chr1LG6	39801306
AX-183583433	1	44956310		chr1LG6	39824054
AX-183583398	1	45002967		chr1LG6	38995354
AX-183865434	1	45003213		chr1LG6	38995600
AX-183563266	1	45003582		chr1LG6	38995969
AX-183583399	1	45006456		chr1LG6	38998804
AX-183872846	1	45009232		chr1LG6	39001549
AX-183573220	1	45036705		chr1LG6	39028212
AX-183573517	1	45100414		chr1LG6	36923143
AX-183893140	1	45101913		chr1LG6	36921644
AX-183864694	1	45103885		chr1LG6	36919675
AX-183573516	1	45104134		chr1LG6	36919426
AX-183871354	1	45237302		chr1LG6	39197324
AX-183583412	1	45346924		chr1LG6	39323132
AX-183885456	1	45353509		chr1LG6	39329677
AX-183862016	1	45358966		chr1LG6	39335311
AX-183583416	1	45360873		chr1LG6	39337218
AX-183876956	1	45484386		chr1LG6	38780732
AX-183563264	1	45515851		chr1LG6	38762693
AX-183864833	1	45516244		chr1LG6	38762300
AX-183637753	1	45519621		chr1LG6	38758570
AX-183575200	1	45662155		chr1LG6	39636368
AX-183863715	1	45689088		chr1LG6	39622972
AX-183583426	1	45701145		chr1LG6	39612141
AX-183637757	1	45720972		chr1LG6	39592211
AX-183892776	1	45721844		chr1LG6	39591339
AX-183867478	1	45721912		chr1LG6	39591271
AX-183573223	1	45723044		chr1LG6	39590139
AX-183872847	1	45724535		chr1LG6	39588648
AX-183575201	1	45988309		chr1LG6	40178754
AX-183573226	1	45999004		chr1LG6	40193787
AX-183563270	1	45999429		chr1LG6	40194218
AX-183563271	1	46001451		chr1LG6	40196245
AX-183861434	1	46003931		chr1LG6	40198701
AX-183583438	1	46004164		chr1LG6	40198924
AX-183583439	1	46019645		chr1LG6	40212373
AX-183583441	1	46020279		chr1LG6	40212997
AX-183583453	1	48543416		chr1LG6	41520656
AX-183881617	1	48630011		chr1LG6	41608337
AX-183882785	1	48633159		chr1LG6	41611485
AX-183871627	1	48635166		chr1LG6	41613492
AX-183882786	1	48648055		chr1LG6	41626432
AX-183887555	1	48652433		chr1LG6	41630810
AX-183563273	1	48657084		chr1LG6	41635461
AX-183868078	1	48657432		chr1LG6	41635809
AX-183583457	1	48682853		chr1LG6	41659373
AX-183863101	1	48683811		chr1LG6	41660331
AX-183563274	1	48684070		chr1LG6	41660590
AX-183573229	1	48684919		chr1LG6	41661439
AX-183573230	1	48751746		chr1LG6	41739915
AX-183583461	1	48753217		chr1LG6	41741386
AX-183979571	1	48799434		chr1LG6	41788783
AX-183583469	1	48920420		chr1LG6	42603505
AX-183573232	1	48920990		chr1LG6	42602935
AX-183637760	1	48936675		chr1LG6	42587381
AX-183876957	1	48961616		chr1LG6	42562610
AX-183863696	1	49155494		chr1LG6	41197459
AX-183583447	1	49163387		chr1LG6	41189566
AX-183575202	1	49164736		chr1LG6	41188234
AX-183563272	1	49191994		chr1LG6	41156664
AX-183583444	1	49224613		chr1LG6	41113825
AX-183583452	1	50354682		chr1LG6	41413580
AX-183979501	1	50419792		chr1LG6	41347534
AX-183575203	1	50438172		chr1LG6	41328359
AX-183583464	1	50678582		chr1LG6	42315421
AX-183583463	1	50679264		chr1LG6	42314739
AX-183563276	1	50680429		chr1LG6	42313574
AX-183583494	1	50932500		chr1LG6	44730795
AX-183575212	1	50935971		chr1LG6	44734266
AX-183583470	1	50985336		chr1LG6	43631204
AX-183893490	1	50995321		chr1LG6	43641225
AX-183885458	1	51046289		chr1LG6	43696943
AX-183866183	1	51046664		chr1LG6	43697318
AX-183583476	1	51047539		chr1LG6	43698193
AX-183575209	1	51051787		chr1LG6	43702441
AX-183891620	1	51053884		chr1LG6	43704538
AX-183583480	1	51082185		chr1LG6	43732863
AX-183563280	1	51103944		chr1LG6	43754622
AX-183575210	1	51151210		chr1LG6	43809835
AX-183573234	1	51617031		chr1LG6	44483347
AX-183575211	1	51617751		chr1LG6	44484067
AX-183563283	1	51708829		chr1LG6	44568583
AX-183872510	1	52803523		chr1LG6	44210665
AX-183563282	1	52820867		chr1LG6	44193318
AX-183886478	1	52821837		chr1LG6	44192348
AX-183575214	1	53188292		chr1LG6	45201154
AX-183583502	1	53287171		chr1LG6	45617341
AX-183860663	1	53288430		chr1LG6	45616082
AX-183572886	1	53290349		chr1LG6	45614163
AX-183575219	1	53303358		chr1LG6	45797924
AX-183575218	1	53323087		chr1LG6	45778325
AX-183871628	1	53352376		chr1LG6	45747786
AX-183563287	1	53353241		chr1LG6	45746921
AX-183583510	1	53353528		chr1LG6	45746634
AX-183882228	1	53353707		chr1LG6	45746455
AX-183583509	1	53354517		chr1LG6	45745645
AX-183883850	1	53359318		chr1LG6	45740844
AX-183893491	1	53370497		chr1LG6	45729653
AX-183575217	1	53385551		chr1LG6	45714388
AX-183563285	1	53441718		chr1LG6	45659221
AX-183583499	1	53536240		chr1LG6	45518241
AX-183563284	1	53536439		chr1LG6	45518042
AX-183575215	1	53539175		chr1LG6	45515306
AX-183867312	1	53539331		chr1LG6	45515150
AX-183866378	1	53627919		chr1LG6	46465703
AX-183563291	1	53670644		chr1LG6	46425983
AX-183880523	1	53707963		chr1LG6	46387627
AX-183860654	1	53708504		chr1LG6	46387086
AX-183574892	1	53708741		chr1LG6	46386849
AX-183863376	1	53708934		chr1LG6	46386656
AX-183866036	1	53787146		chr1LG6	46286936
AX-183583514	1	53835841		chr1LG6	46236184
AX-183563290	1	53836828		chr1LG6	46235197
AX-183878945	1	53844156		chr1LG6	46227869
AX-183583522	1	54305290		chr1LG6	46853049
AX-183870497	1	54642579		chr1LG6	48512036
AX-183885460	1	54644334		chr1LG6	48513791
AX-183879470	1	54665966		chr1LG6	48535388
AX-183874262	1	54673233		chr1LG6	48542655
AX-183583547	1	54674143		chr1LG6	48543565
AX-183583548	1	54674353		chr1LG6	48543775
AX-183872848	1	54674533		chr1LG6	48543955
AX-183563295	1	54674890		chr1LG6	48544312
AX-183867508	1	55040578		chr1LG6	49504290
AX-183865863	1	55060350		chr1LG6	49485898
AX-183583569	1	55397776		chr1LG6	49164629
AX-183575229	1	55420869		chr1LG6	49140455
AX-183888512	1	55426413		chr1LG6	49134913
AX-183861735	1	55426670		chr1LG6	49134656
AX-183860686	1	55542386		chr1LG6	49015793
AX-183575228	1	55545135		chr1LG6	49013044
AX-183583562	1	55558860		chr1LG6	48999571
AX-183575227	1	55563760		chr1LG6	48994552
AX-183892409	1	55564488		chr1LG6	48993824
AX-183870888	1	55565023		chr1LG6	48993289
AX-183870117	1	55566272		chr1LG6	48992040
AX-183886479	1	55574889		chr1LG6	48983594
AX-183860810	1	55634202		chr1LG6	48916988
AX-183583560	1	55640898		chr1LG6	48907656
AX-183583559	1	55641115		chr1LG6	48907439
AX-183583553	1	55795712		chr1LG6	48760596
AX-183575225	1	55796341		chr1LG6	48759967
AX-183866689	1	55801622		chr1LG6	48754710
AX-183563296	1	55801879		chr1LG6	48754453
AX-183575224	1	56145961		chr1LG6	48321446
AX-183886998	1	56254121		chr1LG6	48225731
AX-183573523	1	56604434		chr1LG6	49996688
AX-183575007	1	56882220		chr1LG6	50046672
AX-183579999	1	56916684		chr7LG7	46799619
AX-183873512	1	57168948		chr1LG6	50123342
AX-183573524	1	57176045		chr1LG6	50130439
AX-183881050	1	57184009		chr1LG6	50138403
AX-183573525	1	57195370		chr1LG6	50149760
AX-183866467	1	57195613		chr1LG6	50150003
AX-183637770	1	57404323		chr1LG6	47025921
AX-183575221	1	57405611		chr1LG6	47027209
AX-183563292	1	57501459		chr1LG6	46554946
AX-183879469	1	57690785		chr1LG6	46719042
AX-183862754	1	57714843		chr1LG6	50389048
AX-183864578	1	57715335		chr1LG6	50389540
AX-183563300	1	57717594		chr1LG6	50391732
AX-183894211	1	59035829		chr1LG6	50682322
AX-183880524	1	59035871		chr1LG6	50682280
AX-183861119	1	59039369		chr1LG6	50678782
AX-183583586	1	59041070		chr1LG6	50677094
AX-183583583	1	59059494		chr1LG6	50658670
AX-183583604	1	59298617		chr1LG6	51630818
AX-183583602	1	59522218		chr1LG6	51412752
AX-183889844	1	59722869		chr1LG6	51210922
AX-183583598	1	59859299		chr1LG6	51073699
AX-183888039	1	60160970		chr1LG6	51935149
AX-183889845	1	60161103		chr1LG6	51935282
AX-183879985	1	60238181		chr1LG6	52015048
AX-183573529	1	60238255		chr1LG6	52015122
AX-183877914	1	60255242		chr1LG6	52032185
AX-183863697	1	60256294		chr1LG6	52033237
AX-183583614	1	60262263		chr1LG6	52039001
AX-183575231	1	60265979		chr1LG6	52042717
AX-183637773	1	60267136		chr1LG6	52043874
AX-183583617	1	60270313		chr1LG6	52047051
AX-183979567	1	60297800		chr1LG6	52074165
AX-183575233	1	60300301		chr1LG6	52076666
AX-183573120	1	60301512		chr1LG6	52077877
AX-183876960	1	60357796		chr1LG6	52139747
AX-183583624	1	60361595		chr1LG6	52143619
AX-183563306	1	60363061		chr1LG6	52145085
AX-183868065	1	60363386		chr1LG6	52145410
AX-183583627	1	60379706		chr1LG6	52159797
AX-183862241	1	60379714		chr1LG6	52159805
AX-183892052	1	60380389		chr1LG6	52160480
AX-183575234	1	60381178		chr1LG6	52161269
AX-183894851	1	60488403		chr1LG6	50751487
AX-183583596	1	60489226		chr1LG6	50752310
AX-183573054	1	60773207		chr1LG6	51015902
AX-183563302	1	60773540		chr1LG6	51016235
AX-183583638	1	60940633		chr1LG6	54598846
AX-183870119	1	60942292		chr1LG6	54597187
AX-183875093	1	60996913		chr1LG6	54525780
AX-183583631	1	60997898		chr1LG6	54526765
AX-183890300	1	61003820		chr1LG6	54532701
AX-183873888	1	61014644		chr1LG6	54543525
AX-183575238	1	61014768		chr1LG6	54543649
AX-183575239	1	61017687		chr1LG6	54546639
AX-183575011	1	61656121		chr1LG6	52460848
AX-183575237	1	62058792		chr1LG6	53391712
AX-183575236	1	62154407		chr1LG6	53293699
AX-183575242	1	65231637		chr1LG6	56024494
AX-183583651	1	65633598		chr1LG6	55696452
AX-183583652	1	65645665		chr1LG6	55703290
AX-183890762	1	65665366		chr1LG6	55723389
AX-183583662	1	65665772		chr1LG6	55723795
AX-183583663	1	65668213		chr1LG6	55726236
AX-183861238	1	65669440		chr1LG6	55727463
AX-183870302	1	65672573		chr1LG6	55730596
AX-183860524	1	66259441		chr1LG6	56849953
AX-183874263	1	66272760		chr1LG6	56863205
AX-183583673	1	66276196		chr1LG6	56866641
AX-183573134	1	66318293		chr1LG6	56906475
AX-183861435	1	66318485		chr1LG6	56906667
AX-183573532	1	66319665		chr1LG6	56907847
AX-183889846	1	66497189		chr1LG6	57105174
AX-183867868	1	66497593		chr1LG6	57105578
AX-183583675	1	66499326		chr1LG6	57107311
AX-183866155	1	66545228		chr1LG6	57153125
AX-183563310	1	66547950		chr1LG6	57155847
AX-183880525	1	66617516		chr1LG6	57221225
AX-183890764	1	66741037		chr1LG6	57333398
AX-183583682	1	66741917		chr1LG6	57334271
AX-183871355	1	66842453		chr1LG6	57434850
AX-183583683	1	66842959		chr1LG6	57435356
AX-183583607	1	67100742		chr1LG6	51813385
AX-183883851	1	67102924		chr1LG6	51815567
AX-183876959	1	67103087		chr1LG6	51815730
AX-183573119	1	67105529		chr1LG6	51818172
AX-183861673	1	67107044		chr1LG6	51819687
AX-183573528	1	67138097		chr1LG6	51851187
AX-183583708	1	67822938		chr1LG6	58328840
AX-183563321	1	67824228		chr1LG6	58327550
AX-183885464	1	67827861		chr1LG6	58323977
AX-183583705	1	67828070		chr1LG6	58323768
AX-183862933	1	67828101		chr1LG6	58323737
AX-183869558	1	67828484		chr1LG6	58323354
AX-183885969	1	67855708		chr1LG6	58287406
AX-183583685	1	68053710		chr1LG6	57532287
AX-183894852	1	68057771		chr1LG6	57536227
AX-183866857	1	68061548		chr1LG6	57540004
AX-183563312	1	68080646		chr1LG6	57558977
AX-183563313	1	68083120		chr1LG6	57561451
AX-183583688	1	68084111		chr1LG6	57562442
AX-183573535	1	68085651		chr1LG6	57563982
AX-183861001	1	68275172		chr1LG6	57709495
AX-183862999	1	68346649		chr1LG6	57785043
AX-183563315	1	68346965		chr1LG6	57785359
AX-183861287	1	68348217		chr1LG6	57786611
AX-183563316	1	68454449		chr1LG6	57865386
AX-183583697	1	68531667		chr1LG6	57901744
AX-183563317	1	68532927		chr1LG6	57903004
AX-183573198	1	68535050		chr1LG6	57905127
AX-183575012	1	68535929		chr1LG6	57906006
AX-183583701	1	68621202		chr1LG6	57992380
AX-183575243	1	68622722		chr1LG6	57993900
AX-183876962	1	68627593		chr1LG6	57998771
AX-183563318	1	68649768		chr1LG6	58020967
AX-183575244	1	69136665		chr1LG6	58166903
AX-183860523	1	69157661		chr1LG6	58145783
AX-183866306	1	69157764		chr1LG6	58145680
AX-183575246	1	71069387		chr1LG6	58539547
AX-183868360	1	71069540		chr1LG6	58539700
AX-183891623	1	71238628		chr1LG6	59512964
AX-183575247	1	71245535		chr1LG6	59519871
AX-183583720	1	71306580		chr1LG6	59576900
AX-183583721	1	71307167		chr1LG6	59577487
AX-183866729	1	71485958		chr1LG6	61716840
AX-183563324	1	71761379		chr1LG6	60084050
AX-183867603	1	71772789		chr1LG6	60072640
AX-183575013	1	71773395		chr1LG6	60072034
AX-183862242	1	71775401		chr1LG6	60070028
AX-183880527	1	71984597		chr1LG6	60357224
AX-183879987	1	71984654		chr1LG6	60357281
AX-183871903	1	71987931		chr1LG6	60360544
AX-183860772	1	71988002		chr1LG6	60360615
AX-183563325	1	71989305		chr1LG6	60361918
AX-183879473	1	71989475		chr1LG6	60362088
AX-183861288	1	71989489		chr1LG6	60362102
AX-183891190	1	71993680		chr1LG6	60366293
AX-183865274	1	72187806		chr1LG6	60562220
AX-183563326	1	72188100		chr1LG6	60562514
AX-183637775	1	72257499		chr1LG6	60634850
AX-183583734	1	72261290		chr1LG6	60638641
AX-183583736	1	72582023		chr1LG6	60958710
AX-183583737	1	72582599		chr1LG6	60959286
AX-183563327	1	72583133		chr1LG6	60959820
AX-183864768	1	72583535		chr1LG6	60960222
AX-181441317	1	72682888		chr1LG6	61038188
AX-183575250	1	72683256		chr1LG6	61038556
AX-183573224	1	72683428		chr1LG6	61038728
AX-183878948	1	72757806		chr1LG6	58057776
AX-183867509	1	72758681		chr1LG6	58058651
AX-183563319	1	72758828		chr1LG6	58058798
AX-183893879	1	72881022		chr1LG6	61130252
AX-183887557	1	72890338		chr1LG6	61139568
AX-183575014	1	72891013		chr1LG6	61140243
AX-183563328	1	72891400		chr1LG6	61140630
AX-183868374	1	72928625		chr1LG6	61179109
AX-183860564	1	72929999		chr1LG6	61180483
AX-183583743	1	72930458		chr1LG6	61180942
AX-183885465	1	72931465		chr1LG6	61181949
AX-183881620	1	72989470		chr1LG6	61243978
AX-183583745	1	72998140		chr1LG6	61252648
AX-183583746	1	73065852		chr1LG6	61331981
AX-183563329	1	73075712		chr1LG6	61648437
AX-183867801	1	73075838		chr1LG6	61648311
AX-183573265	1	73075978		chr1LG6	61648171
AX-183868450	1	73111001		chr1LG6	58909096
AX-183573204	1	73254196		chr1LG6	58772280
AX-183869816	1	73375051		chr1LG6	58644057
AX-183880528	1	73457408		chr1LG6	61552072
AX-183583754	1	73481865		chr1LG6	61527602
AX-183583750	1	73490475		chr1LG6	61519076
AX-183889848	1	73491485		chr1LG6	61518066
AX-183882788	1	73884975		chr1LG6	63457482
AX-183575254	1	74186448		chr1LG6	63172503
AX-183583762	1	74310350		chr1LG6	62906753
AX-183563333	1	74604525		chr1LG6	63378333
AX-183862838	1	74608040		chr1LG6	63374818
AX-183892778	1	74619948		chr1LG6	63362910
AX-183583771	1	75236852		chr1LG6	63660992
AX-183583774	1	75247852		chr1LG6	63671992
AX-183575257	1	75248730		chr1LG6	63672870
AX-183878421	1	75248807		chr1LG6	63672947
AX-183885466	1	75248908		chr1LG6	63673048
AX-183860605	1	75249995		chr1LG6	63674135
AX-183878422	1	75250182		chr1LG6	63674322
AX-183583776	1	75254236		chr1LG6	63678377
AX-183874663	1	75398135		chr1LG6	63809079
AX-183583778	1	75484748		chr1LG6	63888021
AX-183867967	1	75496079		chr1LG6	63899362
AX-183575258	1	75538644		chr1LG6	63947391
AX-183893494	1	75552491		chr1LG6	63961315
AX-183861325	1	75553657		chr1LG6	63962481
AX-183583796	1	75635108		chr1LG6	65489362
AX-183563340	1	75808862		chr1LG6	66678118
AX-183863094	1	75883982		chr1LG6	66750182
AX-183875094	1	75889223		chr1LG6	66755423
AX-183863394	1	76030056		chr1LG6	66556573
AX-183563339	1	76159555		chr1LG6	66421331
AX-183637779	1	76781116		chr1LG6	67849186
AX-183881621	1	76909044		chr1LG6	67721976
AX-183583799	1	77250711		chr1LG6	65616100
AX-183878949	1	77272495		chr1LG6	65638071
AX-183888919	1	77416963		chr1LG6	65786091
AX-183563337	1	77757088		chr1LG6	64192355
AX-183583834	1	78190386		chr1LG6	67202539
AX-183894855	1	78190421		chr1LG6	67202574
AX-183583836	1	78246302		chr1LG6	67239148
AX-183863698	1	78294370		chr1LG6	67290044
AX-183583838	1	78326454		chr1LG6	67322692
AX-183892056	1	78513093		chr1LG6	67514194
AX-183583839	1	78517521		chr1LG6	67518622
AX-183884907	1	78519923		chr1LG6	67521024
AX-183885468	1	78521532		chr1LG6	67522633
AX-183583841	1	78535173		chr1LG6	67536274
AX-183863424	1	78535836		chr1LG6	67536937
AX-183575260	1	78662144		chr1LG6	68098912
AX-183874664	1	78677522		chr1LG6	68113585
AX-183881051	1	78837276		chr1LG6	68258450
AX-183563343	1	78928483		chr1LG6	68352414
AX-183583858	1	78931125		chr1LG6	68355056
AX-183575263	1	78949578		chr1LG6	68373487
AX-183563344	1	79045272		chr1LG6	68477876
AX-183575264	1	79066374		chr1LG6	68498975
AX-183891625	1	79086687		chr1LG6	68516800
AX-183893880	1	79103502		chr1LG6	68533293
AX-183866064	1	79151582		chr1LG6	68581696
AX-183563346	1	79151689		chr1LG6	68581803
AX-183878950	1	79331726		chr1LG6	68757276
AX-183874665	1	79331778		chr1LG6	68757328
AX-183563347	1	79348137		chr1LG6	68773683
AX-183893144	1	79398248		chr1LG6	69330698
AX-183583878	1	79401115		chr1LG6	69327831
AX-183575016	1	79512079		chr1LG6	64146658
AX-183871904	1	79656256		chr1LG6	68820370
AX-183890765	1	79656308		chr1LG6	68820422
AX-183884908	1	80093945		chr1LG6	69268508
AX-183637786	1	80099850		chr1LG6	69274413
AX-183861155	1	80114724		chr1LG6	69289274
AX-183876455	1	80410303		chr1LG6	64975237
AX-183583900	1	82914236		chr1LG6	70672840
AX-183583899	1	82915296		chr1LG6	70671780
AX-183881623	1	82915484		chr1LG6	70671592
AX-183583896	1	82919223		chr1LG6	70667970
AX-183862721	1	82925850		chr1LG6	70661136
AX-183583895	1	82960128		chr1LG6	70625021
AX-183575268	1	83016700		chr1LG6	70584274
AX-183573395	1	83017771		chr1LG6	70583203
AX-183583893	1	83018698		chr1LG6	70582276
AX-183888042	1	83018767		chr1LG6	70582207
AX-183894212	1	83025003		chr1LG6	70575971
AX-183583892	1	83065214		chr1LG6	70534053
AX-183894213	1	83758590		chr1LG6	70818353
AX-183573409	1	83766302		chr1LG6	70810641
AX-183869439	1	83769459		chr1LG6	70807484
AX-183866214	1	84017880		chr1LG6	69585479
AX-183583883	1	84124645		chr1LG6	69692908
AX-183563350	1	84208019		chr1LG6	71562612
AX-183863651	1	84268153		chr1LG6	71612459
AX-183573441	1	84268207		chr1LG6	71612513
AX-183563351	1	84273372		chr1LG6	71617678
AX-183867051	1	84282999		chr1LG6	71627239
AX-183575271	1	84283044		chr1LG6	71627284
AX-183583918	1	84289445		chr1LG6	71633685
AX-183575272	1	84406993		chr1LG6	71762607
AX-183868230	1	84438757		chr1LG6	71795652
AX-183583921	1	84441831		chr1LG6	71798726
AX-183574811	1	84442910		chr1LG6	71799805
AX-183563356	1	84583935		chr1LG6	74008175
AX-183637793	1	84584384		chr1LG6	74007726
AX-183583933	1	84653654		chr1LG6	73948161
AX-183637788	1	84659872		chr1LG6	73941943
AX-183583931	1	84660823		chr1LG6	73940992
AX-183583910	1	85070811		chr1LG6	71230578
AX-183887559	1	85078400		chr1LG6	71222951
AX-183892057	1	85083543		chr1LG6	71217808
AX-183563354	1	86033105		chr1LG6	72152043
AX-183863293	1	86930163		chr1LG6	73800409
AX-183583936	1	87064464		chr1LG6	74102261
AX-183880529	1	87301248		chr1LG6	74297370
AX-183878424	1	87301548		chr1LG6	74297670
AX-183889849	1	87304657		chr1LG6	74300779
AX-183575018	1	87311152		chr1LG6	74307274
AX-183563357	1	87312513		chr1LG6	74308635
AX-183884911	1	87385936		chr1LG6	74369725
AX-183879989	1	87387380		chr1LG6	74371169
AX-183575019	1	87389465		chr1LG6	74373254
AX-183865013	1	87390510		chr1LG6	74374299
AX-183563359	1	87432747		chr1LG6	74417110
AX-183563360	1	87594410		chr1LG6	74585261
AX-183876011	1	87595984		chr1LG6	74586835
AX-183879474	1	87746171		chr1LG6	74710910
AX-183583953	1	87748402		chr1LG6	74713141
AX-183575278	1	87761521		chr1LG6	74726475
AX-183861607	1	87864749		chr1LG6	74854630
AX-183862693	1	87914025		chr1LG6	74905622
AX-183888043	1	87938999		chr1LG6	74930566
AX-183890302	1	87939184		chr1LG6	74930751
AX-183574894	1	88045083		chr1LG6	75581578
AX-183637796	1	88045233		chr1LG6	75581428
AX-183637795	1	88125122		chr1LG6	75498544
AX-183871356	1	88139591		chr1LG6	75482810
AX-183583960	1	88150397		chr1LG6	75472948
AX-183868057	1	88349329		chr1LG6	71933866
AX-183583925	1	88350713		chr1LG6	71935250
AX-183583955	1	88690574		chr1LG6	75112053
AX-183887560	1	88696089		chr1LG6	75117568
AX-183575280	1	88703217		chr1LG6	75124696
AX-183563363	1	88758020		chr1LG6	75171068
AX-183584042	1	88843798		chr1LG6	79748615
AX-183584041	1	88844225		chr1LG6	79748188
AX-183893145	1	88854218		chr1LG6	79738294
AX-183563379	1	88874047		chr1LG6	79718445
AX-183863856	1	89227106		chr1LG6	75677525
AX-183866591	1	89227142		chr1LG6	75677561
AX-183575020	1	89227208		chr1LG6	75677627
AX-183888044	1	89326749		chr1LG6	75765055
AX-183890303	1	89329177		chr1LG6	75767608
AX-183563366	1	89333772		chr1LG6	75772203
AX-183583972	1	89337118		chr1LG6	75775549
AX-183868005	1	89439196		chr1LG6	75887087
AX-183575283	1	89656624		chr1LG6	76105860
AX-183575284	1	89745385		chr1LG6	76195731
AX-183575023	1	89917606		chr1LG6	78592286
AX-183584021	1	89919546		chr1LG6	78594226
AX-183584023	1	89923911		chr1LG6	78598591
AX-183892058	1	89924299		chr1LG6	78598979
AX-183893497	1	89929441		chr1LG6	78604121
AX-183891193	1	89985807		chr1LG6	78662023
AX-183890768	1	90164239		chr1LG6	78846041
AX-183865834	1	90171962		chr1LG6	78853846
AX-183584005	1	90254653		chr1LG6	77069461
AX-183874666	1	90279127		chr1LG6	77094487
AX-183866343	1	90977038		chr1LG6	76419040
AX-183563368	1	90977556		chr1LG6	76419558
AX-183889386	1	90987963		chr1LG6	76429883
AX-183873172	1	91025324		chr1LG6	76466053
AX-183575286	1	91026183		chr1LG6	76466912
AX-183861789	1	91026586		chr1LG6	76467315
AX-183575287	1	91027922		chr1LG6	76468651
AX-183892414	1	91030527		chr1LG6	76471256
AX-183583981	1	91030949		chr1LG6	76471678
AX-183583984	1	91141093		chr1LG6	76572239
AX-183876457	1	91190487		chr1LG6	76623886
AX-183583988	1	91296991		chr1LG6	76643963
AX-183867355	1	91301926		chr1LG6	76648898
AX-183866037	1	91302436		chr1LG6	76649408
AX-183563369	1	91330712		chr1LG6	76673325
AX-183861215	1	91331589		chr1LG6	76674202
AX-183563370	1	91357707		chr1LG6	76700738
AX-183583991	1	91373803		chr1LG6	76716834
AX-183887561	1	91376914		chr1LG6	76719945
AX-183885971	1	91519885		chr1LG6	76872807
AX-183583994	1	91522976		chr1LG6	76875913
AX-183583999	1	91527642		chr1LG6	76880656
AX-183575290	1	91536723		chr1LG6	76889737
AX-183584017	1	91853837		chr1LG6	78037628
AX-183885972	1	92057766		chr1LG6	77811172
AX-183584016	1	92136361		chr1LG6	77729810
AX-183584015	1	92144387		chr1LG6	77721774
AX-183887001	1	92222703		chr1LG6	77638919
AX-183866795	1	92310521		chr1LG6	77548756
AX-183575292	1	92421101		chr1LG6	77493429
AX-183583956	1	92778854		chr1LG6	75220811
AX-183890766	1	92780835		chr1LG6	75218830
AX-183584032	1	92894138		chr1LG6	78907613
AX-183584033	1	92897449		chr1LG6	78910924
AX-183575293	1	92897683		chr1LG6	78911158
AX-183575024	1	92899455		chr1LG6	78912930
AX-183637801	1	92899479		chr1LG6	78912954
AX-183637802	1	92900677		chr1LG6	78914152
AX-183637804	1	92901379		chr1LG6	78914854
AX-183563376	1	92936645		chr1LG6	78949677
AX-183574815	1	92937308		chr1LG6	78950340
AX-183562838	1	93029422		chr1LG6	79040876
AX-183637806	1	93030849		chr1LG6	79042303
AX-183584034	1	93031884		chr1LG6	79043338
AX-183865908	1	93031923		chr1LG6	79043377
AX-183584035	1	93032182		chr1LG6	79043636
AX-183878954	1	93379681		chr1LG6	79937374
AX-183867236	1	94047190		chr1LG6	79232543
AX-183864579	1	94052933		chr1LG6	79224560
AX-183563377	1	94053368		chr1LG6	79224125
AX-183584045	1	94442446		chr1LG6	80943801
AX-183867065	1	94445558		chr1LG6	80946913
AX-183884912	1	94455368		chr1LG6	80956721
AX-183563383	1	94456556		chr1LG6	80957909
AX-183584048	1	94486373		chr1LG6	80987970
AX-183574816	1	94486442		chr1LG6	80988039
AX-183563384	1	94487618		chr1LG6	80989215
AX-183575296	1	94488728		chr1LG6	80990325
AX-183584050	1	94489749		chr1LG6	80991346
AX-183881053	1	94489993		chr1LG6	80991590
AX-183584053	1	94497781		chr1LG6	80999379
AX-183863149	1	94500117		chr1LG6	81001715
AX-183563385	1	94501572		chr1LG6	81003170
AX-183575297	1	94609625		chr1LG6	81129569
AX-183882790	1	94610221		chr1LG6	81130165
AX-183563386	1	94719174		chr1LG6	81241101
AX-183575299	1	94723329		chr1LG6	81245249
AX-183584059	1	94853612		chr1LG6	81332328
AX-183575301	1	94872111		chr1LG6	81350889
AX-183584060	1	94879806		chr1LG6	81358584
AX-183584061	1	94880130		chr1LG6	81358908
AX-183575302	1	94881558		chr1LG6	81360336
AX-183575303	1	94892351		chr1LG6	81371105
AX-183892059	1	94893339		chr1LG6	81372093
AX-183865103	1	94896834		chr1LG6	81375588
AX-183563387	1	95010809		chr1LG6	81478589
AX-183886480	1	95057178		chr1LG6	81524329
AX-183864580	1	95065183		chr1LG6	81532334
AX-183584077	1	95127147		chr1LG6	81595308
AX-183584079	1	95148802		chr1LG6	81617964
AX-183584083	1	95169881		chr1LG6	81639041
AX-183584084	1	95181523		chr1LG6	81650683
AX-183889850	1	95217329		chr1LG6	81690178
AX-183563389	1	95217557		chr1LG6	81690406
AX-183893498	1	95311109		chr1LG6	82581639
AX-183860643	1	95324755		chr1LG6	82567993
AX-183584107	1	95425756		chr1LG6	82496533
AX-183584106	1	95428066		chr1LG6	82494223
AX-183563390	1	95728770		chr1LG6	81787674
AX-183573538	1	95728975		chr1LG6	81787879
AX-183573540	1	95882817		chr1LG6	82040571
AX-183563396	1	95951816		chr1LG6	82710523
AX-183865798	1	95953501		chr1LG6	82712208
AX-183862954	1	96016928		chr1LG6	82280198
AX-183873514	1	96024091		chr1LG6	82273035
AX-183869560	1	96058981		chr1LG6	82240322
AX-183873889	1	96062243		chr1LG6	82237060
AX-183563391	1	96339152		chr1LG6	81835483
AX-183584114	1	96695846		chr1LG6	82821723
AX-183979472	1	96732675		chr1LG6	82858848
AX-183878956	1	96734659		chr1LG6	82860832
AX-183573542	1	96938664		chr1LG6	82340048
AX-183863948	1	97100045		chr1LG6	83145636
AX-183563399	1	97101197		chr1LG6	83144484
AX-183584133	1	97117379		chr1LG6	83128509
AX-183863857	1	97118345		chr1LG6	83127543
AX-183584131	1	97124794		chr1LG6	83121094
AX-183562850	1	97126969		chr1LG6	83118919
AX-183864835	1	97200637		chr1LG6	83042221
AX-183584127	1	97201327		chr1LG6	83041531
AX-183584125	1	97202154		chr1LG6	83040704
AX-183873891	1	97222785		chr1LG6	83020324
AX-183584140	1	97508807		chr1LG6	83378354
AX-183866615	1	97543530		chr1LG6	83412960
AX-183575310	1	97544334		chr1LG6	83413764
AX-183575311	1	97552973		chr1LG6	83422392
AX-183584141	1	97553789		chr1LG6	83423208
AX-183584146	1	97631811		chr1LG6	83501427
AX-183584152	1	97706787		chr1LG6	83583966
AX-183878427	1	97760971		chr1LG6	83644389
AX-183894558	1	97826580		chr1LG6	83720948
AX-183584154	1	97897375		chr1LG6	83779933
AX-183575312	1	97924951		chr1LG6	83806402
AX-183563400	1	97960546		chr1LG6	83816481
AX-183866216	1	97963302		chr1LG6	83819237
AX-183860675	1	97963334		chr1LG6	83819269
AX-183575313	1	98014775		chr1LG6	83870303
AX-183584155	1	98020346		chr1LG6	83875874
AX-183882793	1	98200439		chr1LG6	84059684
AX-183584168	1	98258945		chr1LG6	84128816
AX-183563402	1	98266729		chr1LG6	84136697
AX-183584170	1	98268677		chr1LG6	84138645
AX-183867326	1	98269654		chr1LG6	84139622
AX-183562898	1	98651262		chr1LG6	86153029
AX-183563409	1	98685486		chr1LG6	86182092
AX-183861736	1	98945318		chr1LG6	85019973
AX-183563405	1	98948620		chr1LG6	85023403
AX-183575315	1	99092977		chr1LG6	85936530
AX-183869128	1	99110846		chr1LG6	85954518
AX-183563406	1	99110874		chr1LG6	85954546
AX-183584193	1	99113175		chr1LG6	85956847
AX-183876460	1	99276816		chr1LG6	85809016
AX-183871357	1	99276916		chr1LG6	85808916
AX-183584191	1	99278811		chr1LG6	85807021
AX-183563404	1	99834400		chr1LG6	84853540
AX-183894857	1	99834884		chr1LG6	84853056
AX-183877429	1	99929077		chr1LG6	84753872
AX-183563403	1	99929174		chr1LG6	84753775
AX-183584180	1	99935996		chr1LG6	84746953
AX-183584179	1	100193702		chr1LG6	84532349
AX-183584177	1	100196471		chr1LG6	84529580
AX-183881055	1	100208227		chr1LG6	84517828
AX-183584176	1	100216686		chr1LG6	84509369
AX-183584174	1	100272606		chr1LG6	84447606
AX-183888048	1	100353142		chr1LG6	90577719
AX-183584281	1	100372757		chr1LG6	90595721
AX-183863024	1	100454143		chr1LG6	86458779
AX-183563411	1	100454510		chr1LG6	86458412
AX-183885471	1	100456240		chr1LG6	86456682
AX-183563410	1	100551932		chr1LG6	86266062
AX-183584199	1	100553048		chr1LG6	86267178
AX-183575317	1	100555861		chr1LG6	86269991
AX-183575318	1	100623449		chr1LG6	86318702
AX-183584202	1	100629545		chr1LG6	86324919
AX-183584186	1	100873206		chr1LG6	85296849
AX-183584185	1	100983072		chr1LG6	85157958
AX-183575030	1	101047138		chr1LG6	90548793
AX-183575329	1	101076220		chr1LG6	90512909
AX-183894559	1	101149247		chr1LG6	90448367
AX-183584277	1	101151682		chr1LG6	90445932
AX-183584276	1	101211881		chr1LG6	90395431
AX-183584273	1	101227094		chr1LG6	90380267
AX-183584272	1	101269373		chr1LG6	90333270
AX-183637819	1	101301254		chr1LG6	90302022
AX-183637818	1	101301600		chr1LG6	90301676
AX-183637815	1	101306158		chr1LG6	90297120
AX-183883855	1	101306452		chr1LG6	90296826
AX-183871910	1	101306738		chr1LG6	90296540
AX-183861574	1	101308480		chr1LG6	90294798
AX-183584267	1	101313773		chr1LG6	90289508
AX-183562906	1	101422699		chr1LG6	90177190
AX-183890307	1	101448328		chr1LG6	90151144
AX-183862891	1	101644822		chr1LG6	86663262
AX-183575320	1	101770884		chr1LG6	86792407
AX-183872197	1	101790270		chr1LG6	86811845
AX-183575321	1	101791319		chr1LG6	86812894
AX-183888922	1	102180491		chr1LG6	87234877
AX-183562900	1	102188196		chr1LG6	87242582
AX-183584220	1	102216659		chr1LG6	87271008
AX-183584225	1	102368670		chr1LG6	87479652
AX-183871358	1	102532688		chr1LG6	89736087
AX-183575327	1	102533812		chr1LG6	89734963
AX-183863693	1	102533941		chr1LG6	89734834
AX-183584263	1	102546707		chr1LG6	89722250
AX-183584258	1	102634998		chr1LG6	89632179
AX-183562903	1	102747759		chr1LG6	89515658
AX-183872515	1	102749313		chr1LG6	89514104
AX-183584255	1	102796233		chr1LG6	89476153
AX-183861569	1	102803351		chr1LG6	89469035
AX-183584254	1	102808771		chr1LG6	89463615
AX-183891195	1	103067223		chr1LG6	89192105
AX-183892061	1	103084767		chr1LG6	89175350
AX-183861547	1	103126106		chr1LG6	89133490
AX-183563416	1	103126571		chr1LG6	89133025
AX-183575325	1	103501702		chr1LG6	88741955
AX-183584238	1	103584359		chr1LG6	88674372
AX-183875225	1	103672176		chr4LG4	76545232
AX-183584284	1	103800953		chr1LG6	90875594
AX-183888924	1	103808110		chr1LG6	90868308
AX-183860926	1	103808134		chr1LG6	90868284
AX-183573543	1	103808397		chr1LG6	90868021
AX-183575319	1	104069243		chr1LG6	86535887
AX-183870704	1	104071116		chr1LG6	86537760
AX-183893147	1	104071536		chr1LG6	86538180
AX-183584287	1	104159295		chr1LG6	91212169
AX-183575031	1	104190101		chr1LG6	91244614
AX-183862756	1	104269596		chr1LG6	87943638
AX-183562902	1	104269622		chr1LG6	87943612
AX-183866669	1	104270425		chr1LG6	87942809
AX-183861803	1	104275311		chr1LG6	87937923
AX-183860774	1	104410489		chr1LG6	87799281
AX-183575324	1	104412000		chr1LG6	87797770
AX-183563414	1	104499790		chr1LG6	87701436
AX-183637812	1	104592376		chr1LG6	87626123
AX-183637811	1	104595107		chr1LG6	87623392
AX-183637810	1	104595252		chr1LG6	87623247
AX-183882795	1	104602873		chr1LG6	87615626
AX-183891626	1	104646275		chr1LG6	87594435
AX-183575323	1	104674209		chr1LG6	87566501
AX-183867327	1	104674923		chr1LG6	87565787
AX-183892784	1	104679161		chr1LG6	87561549
AX-183866344	1	104761396		chr1LG6	90926677
AX-183584285	1	104763962		chr1LG6	90929243
AX-183573544	1	104774223		chr1LG6	90939680
AX-183867666	1	104774378		chr1LG6	90939835
AX-183563419	1	104815144		chr1LG6	90109843
AX-183563418	1	104828913		chr1LG6	90096074
AX-183562905	1	105019892		chr1LG6	89905412
AX-183575328	1	105021624		chr1LG6	89903680
AX-183563417	1	105024474		chr1LG6	89900830
AX-183867605	1	105026340		chr1LG6	89898964
AX-183562904	1	105026373		chr1LG6	89898931
AX-183573545	1	105106683		chr1LG6	91127608
AX-183894215	1	105490306		chr1LG6	91553607
AX-183584294	1	105490537		chr1LG6	91553838
AX-183584295	1	105527707		chr1LG6	91603375
AX-183875098	1	105532777		chr1LG6	91608415
AX-183575330	1	105706267		chr1LG6	91802615
AX-183575331	1	105708634		chr1LG6	91804982
AX-183575332	1	105713899		chr1LG6	91810367
AX-183871359	1	106079794		chr1LG6	91301766
AX-183575333	1	106383768		chr1LG6	91968492
AX-183871631	1	106555480		chr1LG6	92132760
AX-183888925	1	106575346		chr1LG6	92152515
AX-183584301	1	106576564		chr1LG6	92153733
AX-183584302	1	106580734		chr1LG6	92157903
AX-183878429	1	106611100		chr1LG6	92190247
AX-183584307	1	106630725		chr1LG6	92209923
AX-183584309	1	106638974		chr1LG6	92218172
AX-183872516	1	106639471		chr1LG6	92218669
AX-183575334	1	106752875		chr1LG6	92333116
AX-183584312	1	106754262		chr1LG6	92334503
AX-183637828	1	106759028		chr1LG6	92339269
AX-183584314	1	106793026		chr1LG6	92373251
AX-183637829	1	106947447		chr1LG6	92521947
AX-183573549	1	106981516		chr1LG6	92558769
AX-183584316	1	107067406		chr1LG6	92619687
AX-183600496	1	107167318		chr4LG4	60919295
AX-183873894	1	107301818		chr1LG6	92853238
AX-183863756	1	107303133		chr1LG6	92854553
AX-183573550	1	107303508		chr1LG6	92854928
AX-183573551	1	107336054		chr1LG6	92889409
AX-183584323	1	107337034		chr1LG6	92890389
AX-183884914	1	107337203		chr1LG6	92890558
AX-183584324	1	107337688		chr1LG6	92891043
AX-183637831	1	107339839		chr1LG6	92893194
AX-183573552	1	107351727		chr1LG6	92905191
AX-183874673	1	107853792		chr1LG6	162338017
AX-183584340	1	108070829		chr1LG6	94668818
AX-183584339	1	108074110		chr1LG6	94665537
AX-183863699	1	108105028		chr1LG6	94634117
AX-183573556	1	108106041		chr1LG6	94633104
AX-183575033	1	108106647		chr1LG6	94632498
AX-183563425	1	108284188		chr1LG6	94458599
AX-183584337	1	108285027		chr1LG6	94457762
AX-183637838	1	108302445		chr1LG6	94440241
AX-183637837	1	108302532		chr1LG6	94440154
AX-183584334	1	108535306		chr1LG6	94164644
AX-183573555	1	109060138		chr1LG6	93502868
AX-183889749	1	109384654		chr7LG7	160518523
AX-183873176	1	109748952		chr1LG6	93298598
AX-183573554	1	109761395		chr1LG6	93285911
AX-183878960	1	109761687		chr1LG6	93285619
AX-183562909	1	109762999		chr1LG6	93284307
AX-183573553	1	109861220		chr1LG6	93175866
AX-183864098	1	109868083		chr1LG6	93168903
AX-183584326	1	109869903		chr1LG6	93167083
AX-183885473	1	110144642		chr1LG6	95737696
AX-183563426	1	110317991		chr1LG6	95477894
AX-183573557	1	110319533		chr1LG6	95479436
AX-183584348	1	110347206		chr1LG6	95506950
AX-183888926	1	110434474		chr1LG6	95935465
AX-183886473	1	110578629		chr1LG6	16855685
AX-183884367	1	110592811		chr1LG6	16841503
AX-183582869	1	110631991		chr1LG6	16801755
AX-183563196	1	110632566		chr1LG6	16801180
AX-183884366	1	110639224		chr1LG6	16794522
AX-183891614	1	110667290		chr1LG6	16761455
AX-183582867	1	110681839		chr1LG6	16746906
AX-183582863	1	110687723		chr1LG6	16741022
AX-183582862	1	110690859		chr1LG6	16738042
AX-183582861	1	110692263		chr1LG6	16736638
AX-183879977	1	110695251		chr1LG6	16733638
AX-183863742	1	111258337		chr5LG3	211588348
AX-183573559	1	112186587		chr1LG6	96400638
AX-183573560	1	112592002		chr1LG6	97093456
AX-183584366	1	112592841		chr1LG6	97094295
AX-183584367	1	112592916		chr1LG6	97094370
AX-183584360	1	112843464		chr1LG6	96529471
AX-183584369	1	113208026		chr1LG6	97126393
AX-183573561	1	113208774		chr1LG6	97127141
AX-183862514	1	113211475		chr1LG6	97129842
AX-183862206	1	113211834		chr1LG6	97130201
AX-183563428	1	113249164		chr1LG6	97167510
AX-183584370	1	113249849		chr1LG6	97168195
AX-183584371	1	113250187		chr1LG6	97168533
AX-183890771	1	113252577		chr1LG6	97170923
AX-183563429	1	113261283		chr1LG6	97179629
AX-183563430	1	113267173		chr1LG6	97185529
AX-183584374	1	113267722		chr1LG6	97186078
AX-183881625	1	113293202		chr1LG6	97211526
AX-183862299	1	113296447		chr1LG6	97214771
AX-183881057	1	113298115		chr1LG6	97216439
AX-183573562	1	113298326		chr1LG6	97216650
AX-183882797	1	113301134		chr1LG6	97219458
AX-183563431	1	113690448		chr1LG6	97374870
AX-183881058	1	113692286		chr1LG6	97376708
AX-183863198	1	113694988		chr1LG6	97379410
AX-183563432	1	113695938		chr1LG6	97380360
AX-183575337	1	113698018		chr1LG6	97382440
AX-183562912	1	113703001		chr1LG6	97387423
AX-183575035	1	113703342		chr1LG6	97387764
AX-183584383	1	113706891		chr1LG6	97391313
AX-183584385	1	113707377		chr1LG6	97391799
AX-183868833	1	113710374		chr1LG6	97394796
AX-183887005	1	113714970		chr1LG6	97399392
AX-183563434	1	113718091		chr1LG6	97402513
AX-183584394	1	113900628		chr1LG6	97584962
AX-183868583	1	113981698		chr1LG6	97502844
AX-183866796	1	113984452		chr1LG6	97500090
AX-183563435	1	113985840		chr1LG6	97498702
AX-183888927	1	114070811		chr1LG6	98703729
AX-183575340	1	114153486		chr1LG6	98559332
AX-183875523	1	114153747		chr1LG6	98559593
AX-183870893	1	114153995		chr1LG6	98559841
AX-183863025	1	114154210		chr1LG6	98560056
AX-183884915	1	114155480		chr1LG6	98561326
AX-183575037	1	114155681		chr1LG6	98561527
AX-183584406	1	114157685		chr1LG6	98563531
AX-183575338	1	114416010		chr1LG6	97959027
AX-183575036	1	114488971		chr1LG6	98043148
AX-183867475	1	114489245		chr1LG6	98043422
AX-183862722	1	114489689		chr1LG6	98043866
AX-183575342	1	114684556		chr1LG6	99390815
AX-183888518	1	114686076		chr1LG6	99392335
AX-183563438	1	114846168		chr1LG6	99514991
AX-183584421	1	114849348		chr1LG6	99518171
AX-183888519	1	114854508		chr1LG6	99523331
AX-183584422	1	114855000		chr1LG6	99523823
AX-183584397	1	115454686		chr1LG6	98132485
AX-183637845	1	115993405		chr1LG6	98956114
AX-183584416	1	116028951		chr1LG6	98920070
AX-183637843	1	116041666		chr1LG6	98907159
AX-183563436	1	116127968		chr1LG6	98664642
AX-183872517	1	116481616		chr1LG6	100335049
AX-183562913	1	116506943		chr1LG6	98858315
AX-183575341	1	116508561		chr1LG6	98856697
AX-183881626	1	116820008		chr1LG6	99818368
AX-183890308	1	116858888		chr1LG6	99781178
AX-183562914	1	116866157		chr1LG6	99774030
AX-183884916	1	116920172		chr1LG6	99721210
AX-183878430	1	116924636		chr1LG6	99716746
AX-183584429	1	116926591		chr1LG6	99714791
AX-183584426	1	116981275		chr1LG6	99658907
AX-183863000	1	117047583		chr1LG6	99591494
AX-183572964	1	117048426		chr1LG6	99590651
AX-183584508	1	117304935		chr1LG6	102677220
AX-183584509	1	117312583		chr1LG6	102685641
AX-183584453	1	117489846		chr1LG6	100199355
AX-183575346	1	117499236		chr1LG6	100189765
AX-183864402	1	117499403		chr1LG6	100189598
AX-183874667	1	117611472		chr1LG6	100070229
AX-183584450	1	117616272		chr1LG6	100065398
AX-183584449	1	117618365		chr1LG6	100063305
AX-183863518	1	117620672		chr1LG6	100060998
AX-183891628	1	117623378		chr1LG6	100058292
AX-183888049	1	117685136		chr1LG6	100022745
AX-183873178	1	117712206		chr1LG6	99999871
AX-183879479	1	117728266		chr1LG6	99977005
AX-183584442	1	117732805		chr1LG6	99972466
AX-183862633	1	117735174		chr1LG6	99970097
AX-183885474	1	117738638		chr1LG6	99966633
AX-183575344	1	117773838		chr1LG6	99931096
AX-183584437	1	117774786		chr1LG6	99930148
AX-183584435	1	117783679		chr1LG6	99921254
AX-183563440	1	117787605		chr1LG6	99917328
AX-183864924	1	117950774		chr1LG6	100616022
AX-183584463	1	117950805		chr1LG6	100616053
AX-183864443	1	117950910		chr1LG6	100616158
AX-183574872	1	117951047		chr1LG6	100616295
AX-183584464	1	117951271		chr1LG6	100616519
AX-183873517	1	117954408		chr1LG6	100619656
AX-183575349	1	118003018		chr1LG6	100677220
AX-183866690	1	118004468		chr1LG6	100678670
AX-183872851	1	118085670		chr1LG6	100749173
AX-183880535	1	118113886		chr1LG6	100776507
AX-183584469	1	118178694		chr1LG6	100845799
AX-183563442	1	118304864		chr1LG6	100928473
AX-183881627	1	118348343		chr1LG6	100973056
AX-183584472	1	118350046		chr1LG6	100974759
AX-183584473	1	118360289		chr1LG6	100985232
AX-183563443	1	118636840		chr1LG6	101267863
AX-183584475	1	118659715		chr1LG6	101291172
AX-183584476	1	118660017		chr1LG6	101291474
AX-183584480	1	118668745		chr1LG6	101300202
AX-183584484	1	118704835		chr1LG6	101330551
AX-183584491	1	118716652		chr1LG6	101342399
AX-183880536	1	118716691		chr1LG6	101342438
AX-183874668	1	118729510		chr1LG6	101355282
AX-183584494	1	118730651		chr1LG6	101356423
AX-183584496	1	118735668		chr1LG6	101361334
AX-183584498	1	118884535		chr1LG6	101514883
AX-183886483	1	119185521		chr1LG6	101851659
AX-183892416	1	119737028		chr1LG6	102438415
AX-183563445	1	119932113		chr1LG6	102884217
AX-183584510	1	120003645		chr1LG6	102826271
AX-183584505	1	120129204		chr1LG6	102485502
AX-183584503	1	120130084		chr1LG6	102484622
AX-183563444	1	120130392		chr1LG6	102484314
AX-183862079	1	120134091		chr1LG6	102480615
AX-183584501	1	120143160		chr1LG6	102471546
AX-183892062	1	120144967		chr1LG6	102469739
AX-183562918	1	120165102		chr1LG6	102449598
AX-183573564	1	120166777		chr1LG6	102447923
AX-183869340	1	120267542		chr1LG6	103279032
AX-183883321	1	120269591		chr1LG6	103276983
AX-183584518	1	120270087		chr1LG6	103276487
AX-183584516	1	120273628		chr1LG6	103272952
AX-183637857	1	120541908		chr1LG6	109321987
AX-183584588	1	120541982		chr1LG6	109321913
AX-183637856	1	120542255		chr1LG6	109321640
AX-183864537	1	120597866		chr1LG6	109256647
AX-183575358	1	120599595		chr1LG6	109254918
AX-183584019	1	120837943		chr1LG6	78537283
AX-183563451	1	121101573		chr1LG6	104191955
AX-183563452	1	121113109		chr1LG6	104203490
AX-183862207	1	121384640		chr1LG6	109037061
AX-183562923	1	121386031		chr1LG6	109035670
AX-183568669	1	121655778		chr6LG2	185425844
AX-183622572	1	121845733		chr6LG2	178787205
AX-183864151	1	122495351		chr6LG2	184953253
AX-183568268	1	122496460		chr6LG2	184952144
AX-183891891	1	122502812		chr6LG2	184945792
AX-183618890	1	122503878		chr6LG2	184944726
AX-183618887	1	122513528		chr6LG2	184934512
AX-183622643	1	122940323		chr6LG2	179991687
AX-183863614	1	122943409		chr6LG2	179994773
AX-183861727	1	122944326		chr6LG2	179995690
AX-183568671	1	122944613		chr6LG2	179995977
AX-183874158	1	123061693		chr6LG2	185653727
AX-183622649	1	123062894		chr6LG2	185652526
AX-183618886	1	123483177		chr6LG2	273914308
AX-183866790	1	123566638		chr6LG2	186015136
AX-183568674	1	123575360		chr6LG2	186023850
AX-183640572	1	123613607		chr6LG2	186063691
AX-183581929	1	123664793		chr6LG2	186123463
AX-183568675	1	123958158		chr6LG2	189374750
AX-183891472	1	124163622		chr6LG2	189107889
AX-183865182	1	124243154		chr6LG2	189038236
AX-183581928	1	124279746		chr6LG2	189001008
AX-183568673	1	124280379		chr6LG2	189000513
AX-183883168	1	124304554		chr6LG2	188976436
AX-183894772	1	124308508		chr6LG2	188972482
AX-183622663	1	124340952		chr6LG2	186256110
AX-183622666	1	124379472		chr6LG2	186217684
AX-183579515	1	124380181		chr6LG2	186216975
AX-183879760	1	124478339		chr5LG3	431385843
AX-183613510	1	124478459		chr5LG3	431385963
AX-183869623	1	124481601		chr5LG3	431389107
AX-183887884	1	124656935		chr6LG2	190446039
AX-183584585	1	124830338		chr1LG6	108996751
AX-183575356	1	124833611		chr1LG6	108993501
AX-183584583	1	124834275		chr1LG6	108992837
AX-183563455	1	125218363		chr1LG6	104798165
AX-183584547	1	125219194		chr1LG6	104798996
AX-183888052	1	125453412		chr1LG6	105043440
AX-183584528	1	125492281		chr1LG6	104151421
AX-183563450	1	125496798		chr1LG6	104146784
AX-183584527	1	125497975		chr1LG6	104145607
AX-183890309	1	125498110		chr1LG6	104145472
AX-183584535	1	125639554		chr1LG6	104331248
AX-183584536	1	125645341		chr1LG6	104337035
AX-183894562	1	125645357		chr1LG6	104337051
AX-183569054	1	126025211		chr6LG2	54611116
AX-183862497	1	126133014		chr6LG2	54734425
AX-183579820	1	126133040		chr6LG2	54734451
AX-183886350	1	126189858		chr6LG2	54761134
AX-183569053	1	126249180		chr6LG2	54844190
AX-183861534	1	126249561		chr6LG2	54844571
AX-183861628	1	126255037		chr6LG2	54850031
AX-183570265	1	126822638		chr7LG7	487343773
AX-183581387	1	128147706		chr4LG4	202896440
AX-183602214	1	128230300		chr4LG4	203960108
AX-183571287	1	128231976		chr4LG4	203961784
AX-183869720	1	128397693		chr4LG4	205934654
AX-183602252	1	128402803		chr4LG4	205939764
AX-183877593	1	128435933		chr4LG4	205973667
AX-183571289	1	128437837		chr4LG4	205975571
AX-183566360	1	128488725		chr4LG4	206030495
AX-183873635	1	128494004		chr4LG4	206035753
AX-183889996	1	128507023		chr4LG4	206048772
AX-183602257	1	128611369		chr4LG4	206149894
AX-183577650	1	128843471		chr4LG4	206383356
AX-183577651	1	128851078		chr4LG4	206390963
AX-183602261	1	128900249		chr4LG4	206443154
AX-183639128	1	128907171		chr4LG4	206450076
AX-183602264	1	128907272		chr4LG4	206450177
AX-183602268	1	128983366		chr4LG4	206515257
AX-183577649	1	129075128		chr4LG4	205625948
AX-183581392	1	129083133		chr4LG4	205617943
AX-183860676	1	129468750		chr1LG6	104636892
AX-183584541	1	129472328		chr1LG6	104633314
AX-183562922	1	129864660		chr1LG6	108662995
AX-183563458	1	129953263		chr1LG6	105793311
AX-183872199	1	129958247		chr1LG6	105798295
AX-183864769	1	129958567		chr1LG6	105798615
AX-183879480	1	130280247		chr1LG6	105657836
AX-183861134	1	130633209		chr1LG6	105267047
AX-183584559	1	130648190		chr1LG6	105251784
AX-183881059	1	130760186		chr1LG6	105095737
AX-183563457	1	130761435		chr1LG6	105096986
AX-183584554	1	130762485		chr1LG6	105098036
AX-183887569	1	130767699		chr1LG6	105103249
AX-183881060	1	130768881		chr1LG6	105104431
AX-183889387	1	130768905		chr1LG6	105104455
AX-183584557	1	130769087		chr1LG6	105104637
AX-183563447	1	130855439		chr1LG6	103850038
AX-183563448	1	130869189		chr1LG6	103863734
AX-183862942	1	130869842		chr1LG6	103864387
AX-183882798	1	131056826		chr1LG6	104055205
AX-183563449	1	131061087		chr1LG6	104059339
AX-183572967	1	131061127		chr1LG6	104059379
AX-183584570	1	131749714		chr1LG6	106534191
AX-183882799	1	131751800		chr1LG6	106536277
AX-183887571	1	131752192		chr1LG6	106536669
AX-183563473	1	133343042		chr1LG6	111462360
AX-183563472	1	133365797		chr1LG6	111439605
AX-183572975	1	133367489		chr1LG6	111437913
AX-183572969	1	133395794		chr1LG6	108139312
AX-183584592	1	133496853		chr1LG6	109445678
AX-183562925	1	133805165		chr1LG6	110614276
AX-183563467	1	133806280		chr1LG6	110615391
AX-183584609	1	133808275		chr1LG6	110617386
AX-183584612	1	133812987		chr1LG6	110622098
AX-183875525	1	134367853		chr1LG6	109777418
AX-183876462	1	134367907		chr1LG6	109777472
AX-183890312	1	134429244		chr1LG6	109832247
AX-183861700	1	134433825		chr1LG6	109836828
AX-183574456	1	134775129		chr6LG2	288564888
AX-183864785	1	134776360		chr6LG2	288566119
AX-183575355	1	135118489		chr1LG6	108221805
AX-183875101	1	135231999		chr1LG6	109142660
AX-183563461	1	135260711		chr1LG6	109163380
AX-183893152	1	135337576		chr1LG6	111524064
AX-183870894	1	135509092		chr1LG6	111672226
AX-183584636	1	135630109		chr1LG6	111843623
AX-183575360	1	135829195		chr1LG6	110403093
AX-183584604	1	135836518		chr1LG6	110347929
AX-183563466	1	135850284		chr1LG6	110335101
AX-183575042	1	135854416		chr1LG6	110331056
AX-183866517	1	135857322		chr1LG6	110328150
AX-183572972	1	135857492		chr1LG6	110327980
AX-183637858	1	135947768		chr1LG6	110211007
AX-183584602	1	135947799		chr1LG6	110210976
AX-183563464	1	135953704		chr1LG6	110205178
AX-183893502	1	135956995		chr1LG6	110201905
AX-183868046	1	136063049		chr1LG6	110117738
AX-183575359	1	136063177		chr1LG6	110117610
AX-183584617	1	136578253		chr1LG6	111071626
AX-183864444	1	136587533		chr1LG6	111081164
AX-183584619	1	136588597		chr1LG6	111082228
AX-183563469	1	136608657		chr1LG6	111110769
AX-183563470	1	136613833		chr1LG6	111116112
AX-183575362	1	136882803		chr1LG6	111253876
AX-183869129	1	136882827		chr1LG6	111253900
AX-183562926	1	136883214		chr1LG6	111254287
AX-183874669	1	136883661		chr1LG6	111254751
AX-183887006	1	137040847		chr1LG6	111367333
AX-183575364	1	137041872		chr1LG6	111368358
AX-183563476	1	137299092		chr1LG6	112780170
AX-183584661	1	137412836		chr1LG6	112665597
AX-183880537	1	137467795		chr1LG6	112610694
AX-183891630	1	137479274		chr1LG6	112599082
AX-183572976	1	137493827		chr1LG6	112584898
AX-183876463	1	137761483		chr1LG6	112300131
AX-183584637	1	137906993		chr1LG6	112132532
AX-183584665	1	138004448		chr1LG6	112987715
AX-183873897	1	138007510		chr1LG6	112990777
AX-183865799	1	139119532		chr1LG6	114153951
AX-183864419	1	139587144		chr1LG6	114296194
AX-183637860	1	139587871		chr1LG6	114295467
AX-183562927	1	139588809		chr1LG6	114294529
AX-183871912	1	139592810		chr1LG6	114290528
AX-183584669	1	139592894		chr1LG6	114290444
AX-183562929	1	139966953		chr1LG6	115013342
AX-183572978	1	139967469		chr1LG6	115013858
AX-183575370	1	140088644		chr1LG6	115136174
AX-183584695	1	140445200		chr1LG6	116849823
AX-183891199	1	141112417		chr1LG6	116422132
AX-183563482	1	141114369		chr1LG6	116420180
AX-183875102	1	141117704		chr1LG6	116416845
AX-183584684	1	141117723		chr1LG6	116416826
AX-183584683	1	141119113		chr1LG6	116415436
AX-183574896	1	141126733		chr1LG6	116407816
AX-183573455	1	141127647		chr1LG6	116406902
AX-183563481	1	141211856		chr1LG6	116324445
AX-183890772	1	141237087		chr1LG6	116296278
AX-183584679	1	141284678		chr1LG6	116251102
AX-183584675	1	141843697		chr1LG6	115261038
AX-183892064	1	141843712		chr1LG6	115261053
AX-183891198	1	141843760		chr1LG6	115261101
AX-183875104	1	142831617		chr1LG6	118097945
AX-183584707	1	143021488		chr1LG6	118220223
AX-183575375	1	143065756		chr1LG6	118268860
AX-183862792	1	143129314		chr1LG6	118334064
AX-183873519	1	143129915		chr1LG6	118334665
AX-183575376	1	143131011		chr1LG6	118335761
AX-183573456	1	143133468		chr1LG6	118338218
AX-183575373	1	143600892		chr1LG6	117813709
AX-183584821	1	143710327		chr1LG6	127620475
AX-183584711	1	144852335		chr1LG6	118899947
AX-183575377	1	144853791		chr1LG6	118901403
AX-183867102	1	144857466		chr1LG6	118905118
AX-183888931	1	144988149		chr1LG6	118976103
AX-183584712	1	144988267		chr1LG6	118976221
AX-183877431	1	145905737		chr1LG6	117941362
AX-183875103	1	145905799		chr1LG6	117941424
AX-183584699	1	145907385		chr1LG6	117943010
AX-183584700	1	145912831		chr1LG6	117948455
AX-183893885	1	145913038		chr1LG6	117948662
AX-183891200	1	145916643		chr1LG6	117952212
AX-183584701	1	145990715		chr1LG6	117983637
AX-183584703	1	146066615		chr1LG6	118045524
AX-183575374	1	146078911		chr1LG6	118057631
AX-183575379	1	146169434		chr1LG6	119407934
AX-183575378	1	146171579		chr1LG6	119405789
AX-183584715	1	146261198		chr1LG6	119314292
AX-183894859	1	146357700		chr1LG6	119207639
AX-183584753	1	146481060		chr1LG6	122160000
AX-183888521	1	146896274		chr1LG6	122597964
AX-183584757	1	146957855		chr1LG6	122657680
AX-183884920	1	147036346		chr1LG6	119821871
AX-183584721	1	147044302		chr1LG6	119813915
AX-183888055	1	147149805		chr1LG6	119699881
AX-183575380	1	147176420		chr1LG6	119681211
AX-183861273	1	147176957		chr1LG6	119680674
AX-183562930	1	147177040		chr1LG6	119680591
AX-183563489	1	147518979		chr1LG6	122113270
AX-183563488	1	147546493		chr1LG6	122085647
AX-183575381	1	147766553		chr1LG6	121878095
AX-183573457	1	147894489		chr1LG6	121760475
AX-183878964	1	147894741		chr1LG6	121760223
AX-183584749	1	147895066		chr1LG6	121759898
AX-183563498	1	148236965		chr1LG6	128562039
AX-183562933	1	148237205		chr1LG6	128561799
AX-183563485	1	148299036		chr1LG6	119086682
AX-183889858	1	148694957		chr1LG6	122847658
AX-183572980	1	148696742		chr1LG6	122849265
AX-183575382	1	148698210		chr1LG6	122850728
AX-183865717	1	148774521		chr1LG6	122905836
AX-183562932	1	148953602		chr1LG6	123085604
AX-183589344	1	148957034		chr1LG6	369105017
AX-183584760	1	150053007		chr1LG6	123133836
AX-183865800	1	150286457		chr1LG6	123377239
AX-183563491	1	150286681		chr1LG6	123377463
AX-183637886	1	150287936		chr1LG6	123378718
AX-183892066	1	150294963		chr1LG6	123385745
AX-183584768	1	150298074		chr1LG6	123388856
AX-183584773	1	150319770		chr1LG6	123412718
AX-183876466	1	150346520		chr1LG6	125555297
AX-183584810	1	150389699		chr1LG6	125577946
AX-183584811	1	150391934		chr1LG6	125580181
AX-183873520	1	150395640		chr1LG6	125583887
AX-183884378	1	150859451		chr1LG6	126061598
AX-183894218	1	151020053		chr1LG6	126226855
AX-183888057	1	151020760		chr1LG6	126227562
AX-183878965	1	151279993		chr1LG6	124573996
AX-183575384	1	151339271		chr1LG6	124617109
AX-183879870	1	151482550		chr6LG2	474308247
AX-183626401	1	151485238		chr6LG2	474310935
AX-183579862	1	151499555		chr6LG2	474325103
AX-183626403	1	151501750		chr6LG2	474327298
AX-183569105	1	151501923		chr6LG2	474327471
AX-183584780	1	151677303		chr1LG6	123992782
AX-183871120	1	151679341		chr1LG6	123994820
AX-183575383	1	151888835		chr1LG6	124167547
AX-183584783	1	151891275		chr1LG6	124169987
AX-183584806	1	152719706		chr1LG6	125533854
AX-183863911	1	152719917		chr1LG6	125534065
AX-183572981	1	152720014		chr1LG6	125534162
AX-183584807	1	152721610		chr1LG6	125535758
AX-183573568	1	152762187		chr1LG6	125096790
AX-183584791	1	152764467		chr1LG6	125099070
AX-183861498	1	152764738		chr1LG6	125099341
AX-183871121	1	153112055		chr1LG6	125368037
AX-183584801	1	153127853		chr1LG6	125345045
AX-183894217	1	153132939		chr1LG6	125339959
AX-183886485	1	153147907		chr1LG6	125325715
AX-183883858	1	153165297		chr1LG6	125308426
AX-183584789	1	153390056		chr1LG6	124991129
AX-183584823	1	153586464		chr1LG6	128066835
AX-183563495	1	153603176		chr1LG6	128075391
AX-183869130	1	153609241		chr1LG6	128081456
AX-183894860	1	153769936		chr1LG6	128154705
AX-183563496	1	153806675		chr1LG6	128201224
AX-183563497	1	153812150		chr1LG6	128206744
AX-183584848	1	153974431		chr1LG6	128940404
AX-183575387	1	153975060		chr1LG6	128939776
AX-183865459	1	153975084		chr1LG6	128939752
AX-183861662	1	154106953		chr1LG6	128859766
AX-183575386	1	154111618		chr1LG6	128854996
AX-183584846	1	154114862		chr1LG6	128851752
AX-183584843	1	154146675		chr1LG6	128829025
AX-183878434	1	154153462		chr1LG6	128822240
AX-183890314	1	154182069		chr1LG6	128798705
AX-183871913	1	154390252		chr1LG6	127453833
AX-183584818	1	154476343		chr1LG6	127516541
AX-183584819	1	154476718		chr1LG6	127516916
AX-183584830	1	154661652		chr1LG6	128255331
AX-183864869	1	154664643		chr1LG6	128258407
AX-183562843	1	154666998		chr1LG6	128260762
AX-183881632	1	155756776		chr1LG6	122785462
AX-183584870	1	155971812		chr1LG6	130062157
AX-183584871	1	155975914		chr1LG6	130066417
AX-183563506	1	156012872		chr1LG6	130087912
AX-183584873	1	156048872		chr1LG6	130122275
AX-183888524	1	156049606		chr1LG6	130121500
AX-183584872	1	156050035		chr1LG6	130121072
AX-183869686	1	156769798		chr1LG6	129895582
AX-183584865	1	156771655		chr1LG6	129893712
AX-183584861	1	157076252		chr1LG6	129705333
AX-183868317	1	157078355		chr1LG6	129703230
AX-183575389	1	157112017		chr1LG6	129658607
AX-183864051	1	157114081		chr1LG6	129656533
AX-183584858	1	157122596		chr1LG6	129647996
AX-183562934	1	157157315		chr1LG6	129614632
AX-183867476	1	157282324		chr1LG6	130672943
AX-183584886	1	157787253		chr1LG6	131109892
AX-183575394	1	157790181		chr1LG6	131106963
AX-183871914	1	157806938		chr1LG6	131092572
AX-183584892	1	157896312		chr1LG6	131314456
AX-183563508	1	158054886		chr1LG6	131241762
AX-183872854	1	158169906		chr1LG6	131237724
AX-183884921	1	158659354		chr1LG6	129557353
AX-183563501	1	158660935		chr1LG6	129558876
AX-183584855	1	158661278		chr1LG6	129559228
AX-183865360	1	158661532		chr1LG6	129559441
AX-183876467	1	158662539		chr1LG6	129560449
AX-183870122	1	158662832		chr1LG6	129560742
AX-183584857	1	158663427		chr1LG6	129561336
AX-183584723	1	158780264		chr1LG6	120164255
AX-183575407	1	158945581		chr1LG6	136361564
AX-183882239	1	159349515		chr1LG6	131444772
AX-183872201	1	159355725		chr1LG6	131567601
AX-183562938	1	159362355		chr1LG6	131578226
AX-183863249	1	159363376		chr1LG6	131579099
AX-183563509	1	159363977		chr1LG6	131579700
AX-183575395	1	159736051		chr1LG6	131966132
AX-183893503	1	159737299		chr1LG6	131967380
AX-183584896	1	159755464		chr1LG6	131985537
AX-183563510	1	159759852		chr1LG6	131990026
AX-183878435	1	159761492		chr1LG6	131991666
AX-183584905	1	159773137		chr1LG6	131998516
AX-183584938	1	159904134		chr1LG6	133303394
AX-183879996	1	159964422		chr1LG6	133232292
AX-183892067	1	159968186		chr1LG6	133228528
AX-183584921	1	161101768		chr1LG6	132791882
AX-183584920	1	161101799		chr1LG6	132791851
AX-183890774	1	161126426		chr1LG6	132767123
AX-183575396	1	161126583		chr1LG6	132766966
AX-183883860	1	161132814		chr1LG6	132760735
AX-183584917	1	161133609		chr1LG6	132759940
AX-183584916	1	161134010		chr1LG6	132759539
AX-183563513	1	161134922		chr1LG6	132758627
AX-183584915	1	161135703		chr1LG6	132757846
AX-183584914	1	161140320		chr1LG6	132753276
AX-183584913	1	161184366		chr1LG6	132704823
AX-183865243	1	161186798		chr1LG6	132702391
AX-183888059	1	161359883		chr1LG6	134483582
AX-183562941	1	161365097		chr1LG6	134478368
AX-183881062	1	161365978		chr1LG6	134477487
AX-183860819	1	161365987		chr1LG6	134477478
AX-183890316	1	161368377		chr1LG6	134475088
AX-183871361	1	161531241		chr1LG6	134312857
AX-183584958	1	161761672		chr1LG6	134092378
AX-183885480	1	162190640		chr1LG6	139806300
AX-183584969	1	162352116		chr1LG6	134588464
AX-183584970	1	162358690		chr1LG6	134595040
AX-183562942	1	162585847		chr1LG6	134670584
AX-183575401	1	162587799		chr1LG6	134668632
AX-183888934	1	162597574		chr1LG6	134719921
AX-183894861	1	162603977		chr1LG6	133760719
AX-183884381	1	162610536		chr1LG6	133745719
AX-183894564	1	162610600		chr1LG6	133745655
AX-183584952	1	162650582		chr1LG6	133791513
AX-183584954	1	162652172		chr1LG6	133793105
AX-183878437	1	162653469		chr1LG6	133794414
AX-183562939	1	162653587		chr1LG6	133794532
AX-183637896	1	162666802		chr1LG6	133803582
AX-183637897	1	162667120		chr1LG6	133803900
AX-183584983	1	162882669		chr1LG6	134908774
AX-183563517	1	162883289		chr1LG6	134909385
AX-183892068	1	162972659		chr1LG6	134964003
AX-183584944	1	163368340		chr1LG6	133544235
AX-183866775	1	163516446		chr1LG6	135083659
AX-183872202	1	163682950		chr1LG6	135269896
AX-183584986	1	163683344		chr1LG6	135270290
AX-183867372	1	163979672		chr1LG6	135494860
AX-183584988	1	164029182		chr1LG6	135620089
AX-183584990	1	164042550		chr1LG6	135621881
AX-183584992	1	164077764		chr1LG6	135629302
AX-183880541	1	164160151		chr1LG6	132950741
AX-183584930	1	164163322		chr1LG6	132953926
AX-183868047	1	164354357		chr1LG6	135902031
AX-183865541	1	164370336		chr1LG6	135926063
AX-183585024	1	165412453		chr1LG6	138250696
AX-183573573	1	165736057		chr1LG6	136935065
AX-183585002	1	165736252		chr1LG6	136934870
AX-183868308	1	165736374		chr1LG6	136934747
AX-183584999	1	165890007		chr1LG6	136878868
AX-183891201	1	165996760		chr1LG6	136426281
AX-183573571	1	166021787		chr1LG6	136436902
AX-183563520	1	166024573		chr1LG6	136439728
AX-183875529	1	166034661		chr1LG6	136449151
AX-183584995	1	166035469		chr1LG6	136449965
AX-183884382	1	166071630		chr1LG6	136466828
AX-183862666	1	166158925		chr1LG6	137320383
AX-183584977	1	166640645		chr1LG6	134767853
AX-183584979	1	166647347		chr1LG6	134774562
AX-183584980	1	166648781		chr1LG6	134775996
AX-183573574	1	166856397		chr1LG6	137500626
AX-183585023	1	166862866		chr1LG6	137506771
AX-183573575	1	166867286		chr1LG6	137511197
AX-183864770	1	166876322		chr1LG6	137520117
AX-183891634	1	166877764		chr1LG6	137521549
AX-183866345	1	166977960		chr1LG6	218751700
AX-183866217	1	167112058		chr1LG6	138474881
AX-183885478	1	167170919		chr1LG6	138437186
AX-183563527	1	167173708		chr1LG6	138434147
AX-183864009	1	167486786		chr1LG6	138824587
AX-183563528	1	167486948		chr1LG6	138824749
AX-183563529	1	167719364		chr1LG6	139077746
AX-183894565	1	167720469		chr1LG6	139078851
AX-183585030	1	167895768		chr1LG6	139193338
AX-183876021	1	167909587		chr1LG6	139199241
AX-183860689	1	167914352		chr1LG6	139242907
AX-183864925	1	167960852		chr1LG6	139272611
AX-183585034	1	167961254		chr1LG6	139273013
AX-183563531	1	168188219		chr1LG6	139334157
AX-183585037	1	168333739		chr1LG6	139414092
AX-183894862	1	168340238		chr1LG6	139420581
AX-183575411	1	168342586		chr1LG6	139422930
AX-183585040	1	168344351		chr1LG6	139424638
AX-183585042	1	168344740		chr1LG6	139425027
AX-183563532	1	168443103		chr1LG6	139508534
AX-183861374	1	168443424		chr1LG6	139508855
AX-183880542	1	168444568		chr1LG6	139509999
AX-183562944	1	168457927		chr1LG6	139518978
AX-183563533	1	168459535		chr1LG6	139520586
AX-183585046	1	168460025		chr1LG6	139521076
AX-183890775	1	168460763		chr1LG6	139521791
AX-183563535	1	168514011		chr1LG6	140450576
AX-183865909	1	168514442		chr1LG6	140450145
AX-183585057	1	168514530		chr1LG6	140450057
AX-183880543	1	168740893		chr1LG6	140666215
AX-183862757	1	168847903		chr1LG6	140567589
AX-183864310	1	168848248		chr1LG6	140567244
AX-183575415	1	169001370		chr1LG6	141001824
AX-183585067	1	169680508		chr1LG6	141117615
AX-183585068	1	169681834		chr1LG6	141118941
AX-183866566	1	169684161		chr1LG6	141121268
AX-183575416	1	169686732		chr1LG6	141123839
AX-183562946	1	170045122		chr1LG6	145497149
AX-183575413	1	170140389		chr1LG6	140819782
AX-183563536	1	170164337		chr1LG6	140843730
AX-183888525	1	170165494		chr1LG6	140844887
AX-183869969	1	170246037		chr1LG6	140930433
AX-183563545	1	170705016		chr1LG6	145673171
AX-183585079	1	170832559		chr1LG6	143896552
AX-183866893	1	170834356		chr1LG6	143894755
AX-183863441	1	170870616		chr1LG6	143861061
AX-183575417	1	170870930		chr1LG6	143860747
AX-183575419	1	174507620		chr1LG6	145457566
AX-183637899	1	174507653		chr1LG6	145457533
AX-183893505	1	174957606		chr1LG6	144975359
AX-183889391	1	174967218		chr1LG6	144965567
AX-183563543	1	174967346		chr1LG6	144965439
AX-183572989	1	175131062		chr1LG6	144839584
AX-183861333	1	175131626		chr1LG6	144839020
AX-183563542	1	175532578		chr1LG6	144413580
AX-183563541	1	175590669		chr1LG6	144363361
AX-183885482	1	175595965		chr1LG6	144358139
AX-183885978	1	175645020		chr1LG6	144307643
AX-183572988	1	175654799		chr1LG6	144296503
AX-183563539	1	175654979		chr1LG6	144296323
AX-183861738	1	175656241		chr1LG6	144294987
AX-183575412	1	175714363		chr1LG6	140294396
AX-183861270	1	175714531		chr1LG6	140294564
AX-183585052	1	175717158		chr1LG6	140297191
AX-183585053	1	175717683		chr1LG6	140297715
AX-183575421	1	175801915		chr1LG6	145656119
AX-183861681	1	175804860		chr1LG6	145653067
AX-183864836	1	175805558		chr1LG6	145652423
AX-183637903	1	175824490		chr1LG6	145734104
AX-183563546	1	175829156		chr1LG6	145738716
AX-183891203	1	175838591		chr1LG6	145745732
AX-183562947	1	175839512		chr1LG6	145746659
AX-183563547	1	175840831		chr1LG6	145747978
AX-183585104	1	175870333		chr1LG6	145786401
AX-183879487	1	175904742		chr1LG6	145796331
AX-183563548	1	176017820		chr1LG6	145867878
AX-183585108	1	176133916		chr1LG6	145927770
AX-183585110	1	176141318		chr1LG6	145941427
AX-183562948	1	176235809		chr1LG6	146054203
AX-183563549	1	176246134		chr1LG6	146064508
AX-183887012	1	176250153		chr1LG6	146068547
AX-183575423	1	176907311		chr1LG6	146733742
AX-183585115	1	176913330		chr1LG6	146739760
AX-183871363	1	178024954		chr1LG6	146990767
AX-183887574	1	178037567		chr1LG6	147008684
AX-183562949	1	178044384		chr1LG6	147017161
AX-183585123	1	179863028		chr1LG6	147793068
AX-183893506	1	179865672		chr1LG6	147795711
AX-183865014	1	179870326		chr1LG6	147800834
AX-183585125	1	180277294		chr1LG6	147911390
AX-183585126	1	180563885		chr1LG6	148171871
AX-183575427	1	180565889		chr1LG6	148173874
AX-183585129	1	180569592		chr1LG6	148177551
AX-183585130	1	180570386		chr1LG6	148178345
AX-183873179	1	180911490		chr1LG6	148462800
AX-183585136	1	180914039		chr1LG6	148465349
AX-183585137	1	180922151		chr1LG6	148473349
AX-183876975	1	181017564		chr1LG6	148554660
AX-183876976	1	181020607		chr1LG6	148557703
AX-183876977	1	181022537		chr1LG6	148559635
AX-183585148	1	181103729		chr1LG6	148636325
AX-183563550	1	181112152		chr1LG6	148644706
AX-183585149	1	181186167		chr1LG6	148700487
AX-183894863	1	181193796		chr1LG6	148702573
AX-183575428	1	181203837		chr1LG6	148730433
[truncated: 30,975 more rows]

## Sheet: Table S2
Table S2. List of all SNP identified for all proteins during 2021 and 2022. The list was obtained using an FDR (False Discovery rate) ≤ 0.05. The GWAS analysis was performed using BLINK, FarmCPU and SUPER models in the R package GAPIT. Gene IDs and their location in JI2822 assembly, as well as their predicted biological function are listed. The protein function prediction was determined using Mer…
Protein	SNP	Chr	Pos (bp)	P.value	MAF	Method	Year	Gene containing the SNP	Start	End	Annotation	Pathway
lipox	AX-183576631	3	86469217	6.79e-08	0.339286	SUPER	2021	Psat3g028080	86467127	86470292	Protein kinase domain	Protein modification
lipox	AX-183576631	3	86469217	1.5042e-07	0.345411	SUPER	2022	Psat3g028080	86467127	86470292	Protein kinase domain	Protein modification
lipox	AX-183576638	3	93720216	9.47979e-13	0.413043	SUPER	2022	Psat3g029240	93719365	93723148	Protein kinase domain	Phytohormone action
lipox	AX-183576638	3	93720216	5.81e-10	0.410714	SUPER	2021	Psat3g029240	93719365	93723148	Protein kinase domain	Phytohormone action
lipox	AX-183572654	3	93728853	1.77631e-07	0.442029	SUPER	2022	Psat3g029200	93724628	93729455	Mediator complex subunit 27	RNA biosynthesis
lipox	AX-183572655	3	93875605	3.33218e-09	0.434783	SUPER	2022	Psat3g029120	93875349	93889232	Rix1 complex component involved in 60S ribosome maturation	not assigned
lipox	AX-183861246	3	95634854	6.02355e-14	0.403382	SUPER	2022	Psat3g030240	95634686	95644525	Lipid-droplet associated hydrolase	not assigned
lipox	AX-183861246	3	95634854	3.12303e-11	0.403382	FarmCPU	2022	Psat3g030240	95634686	95644525	Lipid-droplet associated hydrolase	not assigned
lipox	AX-183861246	3	95634854	1.74e-10	0.40051	SUPER	2021	Psat3g030240	95634686	95644525	Lipid-droplet associated hydrolase	not assigned
lipox	AX-183861246	3	95634854	5.99555e-07	0.403382	BLINK	2022	Psat3g030240	95634686	95644525	Lipid-droplet associated hydrolase	not assigned
lipox	AX-183871413	3	95635110	2.25059e-10	0.396135	SUPER	2022	Psat3g030240	95634686	95644525	Lipid-droplet associated hydrolase	not assigned
lipox	AX-183871413	3	95635110	1.53e-07	0.397959	SUPER	2021	Psat3g030240	95634686	95644525	Lipid-droplet associated hydrolase	not assigned
lipox	AX-183860873	3	95919045	2.27709e-09	0.425121	SUPER	2022	Psat3g030480	95918615	95920276	CAF1 family ribonuclease	RNA homeostasis
lipox	AX-183593928	3	96742448	1.47393e-09	0.26087	SUPER	2022	Psat3g030600	96741125	96749716	TLD	not assigned
lipox	AX-183593928	3	96742448	1.65e-07	0.252551	SUPER	2021	Psat3g030600	96741125	96749716	TLD	not assigned
lipox	AX-183878009	3	96747468	5.00474e-12	0.485507	SUPER	2022	Psat3g030600	96741125	96749716	TLD	not assigned
lipox	AX-183878009	3	96747468	1.69e-07	0.477041	SUPER	2021	Psat3g030600	96741125	96749716	TLD	not assigned
lipox	AX-183565056	3	96888213	3.43e-07	0.415816	SUPER	2021	Psat3g030800	96884751	96888798	Unknown gene	not assigned
lipox	AX-183565056	3	96888213	1.28182e-06	0.403382	SUPER	2022	Psat3g030800	96884751	96888798	Unknown gene	not assigned
lipox	AX-183573850	3	97565776	7.93e-08	0.42602	SUPER	2021	Psat3g031360	97562838	97618074	Serine carboxypeptidase S28	Protein homeostasis
lipox	AX-183573847	3	98214149	3.87519e-11	0.497585	SUPER	2022	Psat3g030960	98212779	98216850	Unknown gene	not assigned
lipox	AX-183573847	3	98214149	9.68e-08	0.5	SUPER	2021	Psat3g030960	98212779	98216850	Unknown gene	not assigned
lipox	AX-183593984	3	98457115	2.91795e-09	0.316425	SUPER	2022	Psat3g031120	98450818	98460442	LETM1-like protein	not assigned
lipox	AX-183593984	3	98457115	4.69e-07	0.318878	SUPER	2021	Psat3g031120	98450818	98460442	LETM1-like protein	not assigned
lipox	AX-183862697	3	98518376	3.54408e-10	0.480676	SUPER	2022	Psat3g031200	98517386	98519489	Unknown gene	not assigned
lipox	AX-183862697	3	98518376	3.54e-07	0.47449	SUPER	2021	Psat3g031200	98517386	98519489	Unknown gene	not assigned
lipox	AX-183867457	3	99286999	2.08248e-08	0.403382	SUPER	2022	Psat3g031000	99286403	99288388	RNA recognition motif. (a.k.a. RRM + RBD + or RNP domain)	not assigned
lipox	AX-183867457	3	99286999	4.76e-07	0.408163	SUPER	2021	Psat3g031000	99286403	99288388	RNA recognition motif. (a.k.a. RRM + RBD + or RNP domain)	not assigned
lipox	AX-183573849	3	99543349	2.72588e-08	0.451691	SUPER	2022	Psat3g031720	99537684	99543577	Vacuolar protein sorting 55	not assigned
lipox	AX-183594200	3	114470857	1.63261e-08	0.352657	SUPER	2022	Psat3g036400	114469615	114472050	Protein of unknown function (DUF668)	not assigned
lipox	AX-183576673	3	114471530	3.1881e-08	0.388889	SUPER	2022	Psat3g036400	114469615	114472050	Protein of unknown function (DUF668)	not assigned
lipox	AX-183869714	3	115166315	7.04375e-07	0.497585	SUPER	2022	Psat3g037040	115164915	115168663	Phloem protein 2	Protein homeostasis
lipox	AX-183869714	3	115166315	1.5e-06	0.494898	SUPER	2021	Psat3g037040	115164915	115168663	Phloem protein 2	Protein homeostasis
lipox	AX-183576679	3	119222048	1.12236e-07	0.169082	SUPER	2022	Psat3g037560	119220630	119225843	Exostosin family	Cell wall organisation
lipox	AX-183860762	3	119244311	6.39738e-08	0.483092	SUPER	2022	Psat3g037600	119242862	119245425	DYW family of nucleic acid deaminases	RNA processing
lipox	AX-183594213	3	119409670	1.22511e-06	0.318841	SUPER	2022	Psat3g037760	119405373	119410977	Cactus-binding C-terminus of cactin protein	not assigned
lipox	AX-183865340	3	119567809	7.54662e-10	0.427536	SUPER	2022	Psat3g038160	119566273	119570499	Xylanase inhibitor N-terminal	Protein homeostasis
lipox	AX-183865340	3	119567809	2.19e-08	0.42602	SUPER	2021	Psat3g038160	119566273	119570499	Xylanase inhibitor N-terminal	Protein homeostasis
lipox	AX-183598666	3	124687539	2.1167e-07	0.466184	SUPER	2022	Psat3g039760	124686852	124688203	Pectinesterase	Cell wall organisation
lipox	AX-183863294	6	77030678	1.01e-06	0.405612	FarmCPU	2021	Psat6g057480	77029528	77031531	Histone-binding protein RBBP4 or subunit C of CAF1 complex	Chromatin organisation
lipox	AX-183861147	6	468627082	1.92513e-07	0.144928	BLINK	2022	Psat6g211680	468624192	468627967	Protein tyrosine kinase	Protein modification
lipox	AX-183864005	7	84655868	1.26e-06	0.293367	FarmCPU	2021	Psat7g045640	84655335	84656281	Unknown gene	not assigned
lipox	AX-183863419	7	200433079	5.47546e-08	0.371981	BLINK	2022	Psat7g117040	200432763	200434585	Ras family	Multi-process regulation
lipox	AX-183580463	7	245685697	6.52903e-08	0.229469	BLINK	2022	Psat7g165680	245685247	245689412	Acetohydroxy acid isomeroreductase + catalytic domain	Amino acid metabolism
vic_like	AX-183577386	4	74182889	4.01e-07	0.364796	FarmCPU	2021	Psat4g034840	74180973	74183890	Glycosyl hydrolase family 79 + N-terminal domain	not assigned
vic_like	AX-183581533	4	510509063	1.15e-07	0.295918	FarmCPU	2021	Psat4g228080	510503438	510510144	Pentatricopeptide repeat domain	RNA homeostasis
vic_like	AX-183567886	5	586678955	6.36e-07	0.456633	SUPER	2021	Psat5g265480	586674213	586679134	CCT motif	RNA biosynthesis
vic_like	AX-183867595	5	586990727	1.35e-07	0.0892857	SUPER	2021	Psat5g266280	586989695	586993554	Reverse transcriptase-like	not assigned
vic_like	AX-183571788	5	587157414	4.96e-07	0.209184	SUPER	2021	Psat5g265520	587156774	587158978	Proline rich extensin signature	not assigned
vic_like	AX-183865240	5	587176702	5.4e-07	0.153061	SUPER	2021	Psat5g265560	587176249	587180045	Glycosyl hydrolase family 14	Carbohydrate metabolism
vic_like	AX-183862450	5	590823579	1.42e-06	0.303571	SUPER	2021	Psat5g267640	590823470	590825857	Protein kinase domain	Protein modification
vic_like	AX-183866286	5	592652112	9.82e-07	0.255102	SUPER	2021	Psat5g268840	592651851	592653272	Transferase family	not assigned
vic_like	AX-183581780	5	597510278	2.56e-09	0.459184	SUPER	2021	Psat5g273280	597509891	597511788	Zinc finger C-x8-C-x5-C-x3-H type (and similar)	RNA homeostasis
vic_like	AX-183571796	5	599489701	1.05e-11	0.484694	SUPER	2021	Psat5g274040	599489700	599490567	Uncharacterised protein family UPF0120	not assigned
vic_like	AX-183571796	5	599489701	1.33e-06	0.484694	BLINK	2021	Psat5g274040	599489700	599490567	Uncharacterised protein family UPF0120	not assigned
vic_like	AX-183862948	5	599490015	1.42e-09	0.32398	SUPER	2021	Psat5g274040	599489700	599490567	Uncharacterised protein family UPF0120	not assigned
vic_like	AX-183571798	5	599587510	8.34e-07	0.403061	SUPER	2021	Psat5g274320	599584941	599587927	Prohibitin signature	not assigned
vic_like	AX-183567930	5	599971329	6.91e-09	0.497449	SUPER	2021	Psat5g275040	599971086	599973174	Unknown gene	RNA processing
vic_like	AX-183581781	5	599979059	4.66e-09	0.272959	SUPER	2021	Psat5g275000	599975262	599980116	Basic region leucine zipper	RNA biosynthesis
vic_like	AX-183861146	5	600606321	3.83e-07	0.221939	SUPER	2021	Psat5g275480	600603586	600610647	Bromodomain extra-terminal - transcription regulation	Chromatin organisation
vic_like	AX-183571802	5	600973138	1.54e-07	0.42602	SUPER	2021	Psat5g276200	600972081	600976479	GDSL/SGNH-like Acyl-Esterase family found in Pmr5 and Cas1p	not assigned
vic_like	AX-183865315	5	601365900	1.58e-07	0.395408	SUPER	2021	Psat5g275240	601365425	601367169	Helix-loop-helix DNA-binding domain	RNA biosynthesis
vic_like	AX-183578914	5	604637732	9.64e-07	0.163265	SUPER	2021	Psat5g277200	604634419	604639267	Carbamoyl-phosphate synthase L chain + ATP binding domain	Amino acid metabolism
vic_like	AX-183567945	5	605940486	6.5e-08	0.216837	SUPER	2021	Psat5g277920	605936608	605941215	Protein kinase domain	Protein modification
vic_like	AX-183865124	5	606003783	3.05e-07	0.418367	SUPER	2021	Psat5g278160	606002853	606006177	Kelch motif	Protein homeostasis
vic_like	AX-183567960	5	609838415	3.39e-07	0.168367	SUPER	2021	Psat5g280600	609837594	609841902	ATPase family associated with various cellular activities (AAA)	Protein homeostasis
vic_like	AX-183567961	5	610209178	1.34e-07	0.410714	SUPER	2021	Psat5g280800	610209079	610210395	AMP-binding enzyme	not assigned
vic_like	AX-183894066	5	610730566	1.18e-06	0.415816	SUPER	2021	Psat5g281360	610726717	610731263	Haloacid dehalogenase-like hydrolase	not assigned
vic_like	AX-183864782	5	611430772	7.36e-08	0.403061	SUPER	2021	Psat5g281960	611430114	611431418	2-S globulin family signature	Protein homeostasis
vic_like	AX-183861449	5	611507893	5.73e-07	0.390306	SUPER	2021	Psat5g282040	611507490	611510829	RNase P subunit p30	RNA processing
vic_like	AX-183868171	5	613549357	6.55e-07	0.395408	SUPER	2021	Psat5g283920	613548006	613549709	Cathepsin propeptide inhibitor domain (I29)	Protein homeostasis
vic_like	AX-183865784	5	617035100	5.6e-07	0.22449	SUPER	2021	Psat5g285880	617032795	617037320	Domain of unknown function (DUF3527)	not assigned
vic_like	AX-183615900	5	617036855	1.12e-06	0.380102	SUPER	2021	Psat5g285880	617032795	617037320	Domain of unknown function (DUF3527)	not assigned
convc1	AX-183863133	1	308509332	2.39e-07	0.369898	BLINK	2021	Psat7g204480	308507626	308509873	PPR repeat	not assigned
convc1	AX-183581775	5	593495144	4.05e-07	0.313776	SUPER	2021	Psat5g269520	593494573	593496116	Wound-induced protein	not assigned
convc1	AX-183871244	5	594273013	1.12e-06	0.346939	SUPER	2021	Psat5g270760	594270983	594274256	Protein phosphatase 2C	Protein modification
convc1	AX-183571796	5	599489701	1.47e-06	0.484694	SUPER	2021	Psat5g274040	599489700	599490567	Uncharacterised protein family UPF0120	not assigned
convc1	AX-183862948	5	599490015	3.64e-08	0.32398	SUPER	2021	Psat5g274040	599489700	599490567	Uncharacterised protein family UPF0120	not assigned
convc1	AX-183862948	5	599490015	1.39e-06	0.32398	BLINK	2021	Psat5g274040	599489700	599490567	Uncharacterised protein family UPF0120	not assigned
convc1	AX-183865617	5	599837327	1.28e-06	0.415816	SUPER	2021	Psat5g274080	599836824	599839148	Ras family	Vesicle trafficking
convc1	AX-183567930	5	599971329	9.45e-07	0.497449	SUPER	2021	Psat5g275040	599971086	599973174	Unknown gene	RNA processing
convc1	AX-183862194	5	600110839	2.08e-07	0.229592	SUPER	2021	Psat5g274920	600110023	600111988	TCP family transcription factor	RNA biosynthesis
convc1	AX-183867612	5	600223279	5.19e-07	0.242347	SUPER	2021	Psat5g274840	600222949	600224000	Unknown gene	not assigned
convc1	AX-183861146	5	600606321	5.16e-07	0.221939	SUPER	2021	Psat5g275480	600603586	600610647	Bromodomain extra-terminal - transcription regulation	Chromatin organisation
convc1	AX-183567945	5	605940486	5.91e-07	0.216837	SUPER	2021	Psat5g277920	605936608	605941215	Protein kinase domain	Protein modification
convc1	AX-183615759	5	611529816	1.29e-06	0.464286	SUPER	2021	Psat5g282160	611529054	611531849	Carbohydrate-binding protein of the ER	not assigned
convc1	AX-183569778	7	315255824	1.14e-08	0.436224	BLINK	2021	Psat7g143520	315255556	315259249	Domain of unknown function (DUF296)	RNA biosynthesis
convc1	AX-183862244	7	451544964	1.96e-09	0.454082	BLINK	2021	Psat7g203560	451543687	451545484	Alpha/beta hydrolase fold	Phytohormone action
convc2	AX-183573560	1	112592002	7.70419e-08	0.268116	BLINK	2022	Psat1g062080	112591229	112593173	PPR repeat family	not assigned
convc2	AX-183575344	1	117773838	3.97086e-07	0.0990338	SUPER	2022	Psat1g064160	117773538	117790944	Cell morphogenesis central region	Multi-process regulation
convc2	AX-183881059	1	130760186	1.32731e-12	0.210145	BLINK	2022	Psat1g067360	130759729	130762440	Biotin-requiring enzyme	Lipid metabolism
convc2	AX-183881059	1	130760186	1.27686e-07	0.210145	SUPER	2022	Psat1g067360	130759729	130762440	Biotin-requiring enzyme	Lipid metabolism
convc2	AX-183867010	1	354401586	4.48e-09	0.418367	BLINK	2021	Psat1g130960	354398740	354402292	Divergent PAP2 family	not assigned
convc2	AX-183867010	1	354401586	1.09e-06	0.418367	SUPER	2021	Psat1g130960	354398740	354402292	Divergent PAP2 family	not assigned
convc2	AX-183890466	4	287267148	8.47651e-07	0.166667	BLINK	2022	Psat4g127560	287266407	287273633	Dehydrogenase E1 component	Cellular respiration
convc2	AX-183606409	5	109724699	4.90118e-07	0.0603865	FarmCPU	2022	Psat5g038320	109724022	109724940	Cytochrome b5-like Heme/Steroid binding domain	Lipid metabolism
convc2	AX-183567340	5	235376073	4.01114e-07	0.388889	BLINK	2022	Psat5g105440	235375293	235376849	Plant protein of unknown function (DUF868)	not assigned
convc2	AX-183865348	5	551462494	2.65964e-08	0.492754	FarmCPU	2022	Psat5g243040	551457877	551463783	Protein kinase domain	Protein modification
convc2	AX-183568842	6	427673513	2.59611e-07	0.268116	BLINK	2022	Psat6g190640	427667230	427676387	Protein GIGANTEA signature	External stimuli response
convc2	AX-183880386	6	471757082	2.13014e-17	0.154589	BLINK	2022	Psat6g212840	471756236	471759556	Transmembrane amino acid transporter protein	Solute transport
convc2	AX-183880386	6	471757082	3.21445e-08	0.154589	SUPER	2022	Psat6g212840	471756236	471759556	Transmembrane amino acid transporter protein	Solute transport
convc3	AX-183575149	1	19201639	1.37166e-06	0.0700483	SUPER	2022	Psat1g015080	19200193	19206276	Terpene synthase family + metal binding domain	Secondary metabolism
convc3	AX-183583196	1	29390261	4.41376e-16	0.057971	BLINK	2022	Psat1g020840	29390236	29391496	F-box domain	not assigned
convc3	AX-183583196	1	29390261	1.30846e-11	0.057971	SUPER	2022	Psat1g020840	29390236	29391496	F-box domain	not assigned
convc3	AX-183583196	1	29390261	4.97783e-10	0.057971	FarmCPU	2022	Psat1g020840	29390236	29391496	F-box domain	not assigned
convc3	AX-183637757	1	45720972	9.8186e-07	0.10628	SUPER	2022	Psat1g027640	45717599	45724040	AMP-binding enzyme	not assigned
convc3	AX-183871358	1	102532688	3.91252e-10	0.0700483	BLINK	2022	Psat1g057680	102532484	102533957	3-beta hydroxysteroid dehydrogenase/isomerase family	not assigned
convc3	AX-183871358	1	102532688	1.82277e-08	0.0700483	SUPER	2022	Psat1g057680	102532484	102533957	3-beta hydroxysteroid dehydrogenase/isomerase family	not assigned
convc3	AX-183884915	1	114155480	5.72208e-11	0.0821256	FarmCPU	2022	Psat1g063360	114151338	114155779	Pyridoxal-phosphate dependent enzyme	not assigned
convc3	AX-183890312	1	134429244	4.13298e-07	0.0652174	SUPER	2022	Psat1g069480	134429049	134434139	AAA domain (Cdc48 subfamily)	External stimuli response
convc3	AX-183574456	1	134775129	6.71716e-28	0.0555556	FarmCPU	2022	Psat6g146680	134774745	134777986	Plant calmodulin-binding domain	not assigned
convc3	AX-183574456	1	134775129	6.59576e-11	0.0555556	SUPER	2022	Psat6g146680	134774745	134777986	Plant calmodulin-binding domain	not assigned
convc3	AX-183574456	1	134775129	2.7232e-08	0.0555556	BLINK	2022	Psat6g146680	134774745	134777986	Plant calmodulin-binding domain	not assigned
convc3	AX-183585161	1	181964311	1.11e-06	0.443878	BLINK	2021	Psat1g089960	181963441	181967668	SET domain	Chromatin organisation
convc3	AX-183871918	1	315280695	1.09687e-06	0.0531401	SUPER	2022	Psat1g117800	315260697	315280772	Oxidoreductase family + NAD-binding Rossmann fold	not assigned
convc3	AX-183889432	1	466468149	3.90538e-07	0.0772947	SUPER	2022	Psat1g210240	466464636	466468662	Peptidase C65 Otubain	Protein homeostasis
convc3	AX-183597230	1	478637435	6.36641e-08	0.125604	BLINK	2022	Psat3g090000	478632988	478637946	Mlo family	Solute transport
convc3	AX-183590377	2	149962067	4.33272e-09	0.111111	FarmCPU	2022	Psat2g059400	149960970	149964290	Unknown gene	not assigned
convc3	AX-183880596	2	400017089	2.13983e-09	0.101449	FarmCPU	2022	Psat2g130600	400016941	400017960	Unknown gene	not assigned
convc3	AX-183875593	2	420913229	3.13e-07	0.142857	BLINK	2021	Psat2g137080	420911900	420914879	RNA recognition motif. (a.k.a. RRM + RBD + or RNP domain)	RNA homeostasis
convc3	AX-183873214	2	465492975	1.09168e-08	0.0676329	SUPER	2022	Psat2g161120	465490487	465493849	Cupin	Protein homeostasis
convc3	AX-183564680	2	474974136	1.04237e-07	0.13285	SUPER	2022	Psat2g167360	474972531	474985402	Aromatic-ring hydroxylase (flavoprotein monooxygenase) signature	Photosynthesis
convc3	AX-183884453	2	501210488	8.47512e-11	0.0966184	SUPER	2022	Psat2g187840	501208695	501210868	Rubredoxin-like domain profile.	not assigned
convc3	AX-183865806	2	501612352	2.7348e-08	0.130435	SUPER	2022	Psat2g187160	501612022	501614204	Class IA and IB cytochrome C signature	Cellular respiration
convc3	AX-183894611	3	50929596	3.11e-10	0.0535714	FarmCPU	2021	Psat3g009200	50928026	50937313	Copine	Phytohormone action
convc3	AX-183595303	3	233740683	4.70915e-07	0.0458937	SUPER	2022	Psat3g083920	233737553	233744410	PCI domain	Protein homeostasis
convc3	AX-183881128	4	132600407	6.27366e-07	0.101449	SUPER	2022	Psat2g064680	132523754	132526058	AMP-binding enzyme	Coenzyme metabolism
convc3	AX-183880595	4	134946782	1.77623e-08	0.0772947	SUPER	2022	Psat2g071480	134944051	134946656	Glyceraldehyde 3-phosphate dehydrogenase + C-terminal domain	Enzyme classification
convc3	AX-183601169	4	138563714	1.24179e-06	0.0652174	SUPER	2022	Psat4g067000	138543401	138546886	GRAS domain family	RNA biosynthesis
convc3	AX-183885628	4	192284943	3.26287e-08	0.490338	SUPER	2022	Psat4g087360	192059826	192060561	Unknown gene	Phytohormone action
convc3	AX-183601731	4	200173930	1.25687e-06	0.115942	SUPER	2022	Psat4g090160	199985883	199990425	Protein of unknown function + DUF547	not assigned
convc3	AX-183879652	4	448616830	9.65723e-08	0.0458937	SUPER	2022	Psat4g212680	448545281	448546436	Unknown gene	not assigned
convc3	AX-183603866	4	487720605	1.18491e-15	0.0555556	FarmCPU	2022	Psat0s978g0080	487566946	487570953	Lipoxygenase	Enzyme classification
convc3	AX-183603866	4	487720605	7.33075e-14	0.0555556	BLINK	2022	Psat0s978g0080	487566946	487570953	Lipoxygenase	Enzyme classification
convc3	AX-183603866	4	487720605	7.58156e-14	0.0555556	SUPER	2022	Psat0s978g0080	487566946	487570953	Lipoxygenase	Enzyme classification
convc3	AX-183610192	5	268289980	1.4069e-07	0.268116	BLINK	2022	Psat5g121240	268289466	268293268	Glutathione S-transferase + N-terminal domain	Redox homeostasis
convc3	AX-183868501	5	307218382	4.519e-07	0.422705	SUPER	2022	Psat5g137560	307216259	307221375	WD domain + G-beta repeat	Protein homeostasis
convc3	AX-183639928	5	570952011	9.9752e-07	0.0652174	SUPER	2022	Psat5g254040	570950208	570952704	NPH3 family	Protein homeostasis
convc3	AX-183865240	5	587176702	2.78e-08	0.153061	SUPER	2021	Psat5g265560	587176249	587180045	Glycosyl hydrolase family 14	Carbohydrate metabolism
convc3	AX-183567888	5	587971948	1.97e-07	0.303571	SUPER	2021	Psat5g265840	587969638	587975642	Formin Homology 2 Domain	Cytoskeleton organisation
convc3	AX-183871027	5	593626822	9.81e-07	0.443878	SUPER	2021	Psat5g268080	593626044	593629095	PPR repeat family	not assigned
convc3	AX-183567905	5	593937987	1.09e-06	0.436224	SUPER	2021	Psat5g270160	593934554	593938396	Gar1/Naf1 RNA binding region	RNA processing
convc3	AX-183567907	5	594165988	3.08e-08	0.477041	SUPER	2021	Psat5g270480	594164634	594170493	Tetratricopeptide repeat	Phytohormone action
convc3	AX-183865700	5	594207084	3.59e-09	0.247449	SUPER	2021	Psat5g270640	594206159	594209286	Mpv17 / PMP22 family	not assigned
convc3	AX-183862066	5	594643308	2.89e-07	0.316327	SUPER	2021	Psat5g271520	594642809	594644870	Unknown gene	not assigned
convc3	AX-183865258	5	594989504	9.66e-08	0.290816	SUPER	2021	Psat5g271240	594989070	594991257	Pollen allergen	Cell wall organisation
convc3	AX-183862171	5	595256805	1.32e-06	0.336735	SUPER	2021	Psat5g271440	595251984	595257814	DTW domain	not assigned
convc3	AX-183887329	5	595945586	7.47e-08	0.395408	SUPER	2021	Psat5g272320	595915868	595945784	Ion transport protein	Solute transport
convc3	AX-183868291	5	597104790	1.65e-08	0.0663265	SUPER	2021	Psat5g272840	597104157	597105399	Plastocyanin-like domain	not assigned
convc3	AX-183567935	5	600744835	9.15e-09	0.375	SUPER	2021	Psat5g275760	600743045	600745631	Unknown gene	not assigned
convc3	AX-183578911	5	600850433	4.61e-08	0.163265	SUPER	2021	Psat5g276240	600850131	600852165	Late embryogenesis abundant protein	not assigned
convc3	AX-183578914	5	604637732	1.27e-08	0.163265	SUPER	2021	Psat5g277200	604634419	604639267	Carbamoyl-phosphate synthase L chain + ATP binding domain	Amino acid metabolism
convc3	AX-183578916	5	605448987	2.23e-08	0.142857	SUPER	2021	Psat5g277360	605439443	605457000	MIZ/SP-RING zinc finger	Protein homeostasis
convc3	AX-183864021	5	605745895	1.39e-06	0.423469	SUPER	2021	Psat5g277640	605745244	605746410	No apical meristem (NAM) protein	RNA biosynthesis
convc3	AX-183567956	5	606546435	9.21e-07	0.0943878	SUPER	2021	Psat5g279360	606544704	606547261	Major intrinsic protein	Solute transport
convc3	AX-183865889	5	607467684	2.93e-08	0.242347	SUPER	2021	Psat5g279960	607465529	607469051	MEKHLA domain	RNA biosynthesis
convc3	AX-183615676	5	608326646	2.56112e-07	0.0845411	SUPER	2022	Psat5g280480	608323435	608327512	Ion transport protein	Solute transport
convc3	AX-183567965	5	609925988	1.36e-06	0.244898	SUPER	2021	Psat5g281320	609923220	609927512	ABC-2 type transporter	Solute transport
convc3	AX-183610010	5	616579006	5.39e-07	0.390306	SUPER	2021	Psat5g118640	616578263	616580436	Unknown gene	not assigned
convc3	AX-183578491	5	616579202	2.83e-08	0.209184	SUPER	2021	Psat5g118640	616578263	616580436	Unknown gene	not assigned
convc3	AX-183862707	5	617280557	5.64e-07	0.19898	SUPER	2021	Psat5g285560	617280035	617281581	Myb-like DNA-binding domain	RNA biosynthesis
convc3	AX-183581796	5	617280768	5.08e-09	0.270408	SUPER	2021	Psat5g285560	617280035	617281581	Myb-like DNA-binding domain	RNA biosynthesis
convc3	AX-183866197	5	617450361	5.39e-07	0.227041	SUPER	2021	Psat5g286480	617449905	617454935	RNA recognition motif. (a.k.a. RRM + RBD + or RNP domain)	RNA processing
convc3	AX-183863678	5	618233863	3.81e-07	0.265306	SUPER	2021	Psat5g284880	618232385	618234619	Myb/SANT-like DNA-binding domain	RNA biosynthesis
convc3	AX-183616806	6	7363551	3.29924e-07	0.0603865	SUPER	2022	Psat6g006240	7362348	7367240	GTP1/OBG GTP-binding protein family signature	not assigned
convc3	AX-183626680	6	11105496	2.82868e-07	0.0869565	SUPER	2022	Psat6g010240	11099824	11105507	Protein kinase domain	Protein modification
convc3	AX-183879285	6	34234367	6.05538e-07	0.253623	BLINK	2022	Psat6g031560	34233483	34234612	Protein of unknown function (DUF1218)	not assigned
convc3	AX-183871267	6	41489869	1.2989e-07	0.0942029	SUPER	2022	Psat6g035680	41489426	41493148	La domain	RNA biosynthesis
convc3	AX-183620576	6	43225948	9.33806e-07	0.057971	SUPER	2022	Psat6g038800	43223702	43226773	Protein kinase domain	Enzyme classification
convc3	AX-183620851	6	46582528	1.40469e-06	0.207729	FarmCPU	2022	Psat6g040400	46581735	46585849	Protein kinase domain	Protein modification
convc3	AX-183625642	6	90032410	7.58037e-07	0.0652174	SUPER	2022	Psat6g063880	90028883	90035171	PfkB family carbohydrate kinase	not assigned
convc3	AX-183623266	6	374428801	4.41616e-10	0.0700483	SUPER	2022	Psat6g162600	374423549	374429319	Sucrose synthase	Carbohydrate metabolism
convc3	AX-183568163	6	457694173	1.42372e-08	0.289855	FarmCPU	2022	Psat6g206120	457692993	457695283	TCP family transcription factor	RNA biosynthesis
convc3	AX-183579745	6	481048912	1.37054e-07	0.0845411	SUPER	2022	Psat6g219120	481048314	481050659	Protein of unknown function (DUF1168)	not assigned
convc3	AX-183572088	7	4780054	1.38e-06	0.181122	SUPER	2021	Psat7g003120	4779555	4781194	Thaumatin family	not assigned
convc3	AX-183863918	7	6181674	1.01e-07	0.461735	FarmCPU	2021	Psat7g003080	6179749	6182300	AT-hook-like domain signature	not assigned
convc3	AX-183863918	7	6181674	8.58e-07	0.461735	SUPER	2021	Psat7g003080	6179749	6182300	AT-hook-like domain signature	not assigned
convc3	AX-183626828	7	16988511	3.18274e-07	0.0700483	SUPER	2022	Psat7g007960	16980702	16992236	Nup133 N terminal like	Protein translocation
convc3	AX-183579945	7	26479556	8.15483e-07	0.0821256	SUPER	2022	Psat7g014720	26476705	26479805	AUX/IAA family	Phytohormone action
06_Unknown	AX-183576638	3	93720216	1.6e-10	0.410714	FarmCPU	2021	Psat3g029240	93719365	93723148	Protein kinase domain	Phytohormone action
06_Unknown	AX-183576638	3	93720216	1.7e-07	0.410714	BLINK	2021	Psat3g029240	93719365	93723148	Protein kinase domain	Phytohormone action
06_Unknown	AX-183576638	3	93720216	1.49e-06	0.410714	SUPER	2021	Psat3g029240	93719365	93723148	Protein kinase domain	Phytohormone action
06_Unknown	AX-183567518	5	327582544	2.55e-07	0.441327	FarmCPU	2021	Psat5g148440	327580442	327583026	Unknown gene	not assigned
06_Unknown	AX-183578940	5	612903299	5.01e-07	0.0790816	FarmCPU	2021	Psat5g282440	612902546	612909344	UAA transporter family	Solute transport
06_Unknown	AX-183568196	6	397611448	4.21e-09	0.0841837	FarmCPU	2021	Psat6g177080	397604913	397617233	RRM in Demeter	Chromatin organisation
convc4	AX-183599595	4	14704280	1.13e-14	0.0688776	BLINK	2021	Psat4g008400	14682419	14683875	Enoyl-(Acyl carrier protein) reductase	not assigned
convc4	AX-183599595	4	14704280	1.04e-12	0.0688776	FarmCPU	2021	Psat4g008400	14682419	14683875	Enoyl-(Acyl carrier protein) reductase	not assigned
convc4	AX-183599595	4	14704280	1.44e-08	0.0688776	SUPER	2021	Psat4g008400	14682419	14683875	Enoyl-(Acyl carrier protein) reductase	not assigned
convc4	AX-183600034	4	52985255	3.05e-07	0.352041	BLINK	2021	Psat4g024080	52978724	52986656	Unknown gene	not assigned
convc4	AX-183879679	5	20028198	9.40463e-07	0.0676329	SUPER	2022	Psat5g009720	20026680	20029526	F-box domain	Chromatin organisation
convc4	AX-183621235	6	53835538	8.62272e-07	0.0942029	SUPER	2022	Psat6g047200	53834947	53846883	ABC1 family	Protein modification
LEA	AX-183572655	3	93875605	1.23955e-06	0.434783	SUPER	2022	Psat3g029120	93875349	93889232	Rix1 complex component involved in 60S ribosome maturation	not assigned
LEA	AX-183861246	3	95634854	1.60915e-12	0.403382	BLINK	2022	Psat3g030240	95634686	95644525	Lipid-droplet associated hydrolase	not assigned
LEA	AX-183861246	3	95634854	4.31804e-12	0.403382	FarmCPU	2022	Psat3g030240	95634686	95644525	Lipid-droplet associated hydrolase	not assigned
LEA	AX-183861246	3	95634854	3.37537e-08	0.403382	SUPER	2022	Psat3g030240	95634686	95644525	Lipid-droplet associated hydrolase	not assigned
LEA	AX-183871413	3	95635110	8.70561e-07	0.396135	SUPER	2022	Psat3g030240	95634686	95644525	Lipid-droplet associated hydrolase	not assigned
LEA	AX-183878009	3	96747468	5.50201e-07	0.485507	SUPER	2022	Psat3g030600	96741125	96749716	TLD	not assigned
LEA	AX-183573847	3	98214149	1.03734e-06	0.497585	SUPER	2022	Psat3g030960	98212779	98216850	Unknown gene	not assigned
LEA	AX-183576656	3	100826155	8.19469e-07	0.323671	SUPER	2022	Psat3g032280	100823544	100827867	RhoGAP domain	Multi-process regulation
LEA	AX-183594096	3	104658619	1.3559e-06	0.478261	SUPER	2022	Psat3g034320	104656333	104659536	Calcineurin-like phosphoesterase	Enzyme classification
LEA	AX-183865340	3	119567809	1.30302e-06	0.427536	SUPER	2022	Psat3g038160	119566273	119570499	Xylanase inhibitor N-terminal	Protein homeostasis
LEA	AX-183594680	3	185280556	6.21785e-09	0.248792	BLINK	2022	Psat3g064680	185274992	185292569	EF hand associated	Cell division
LEA	AX-183594680	3	185280556	2.11723e-08	0.248792	FarmCPU	2022	Psat3g064680	185274992	185292569	EF hand associated	Cell division
LEA	AX-183594680	3	185280556	8.85309e-07	0.248792	SUPER	2022	Psat3g064680	185274992	185292569	EF hand associated	Cell division
LEA	AX-183565902	4	44915767	3.30151e-07	0.323671	SUPER	2022	Psat4g020640	44915753	44916133	Unknown gene	not assigned
LEA	AX-183565902	4	44915767	1.26e-06	0.318878	SUPER	2021	Psat4g020640	44915753	44916133	Unknown gene	not assigned
LEA	AX-183888165	4	45857066	4.74818e-08	0.376812	SUPER	2022	Psat4g021240	45767649	45773267	ABC transporter transmembrane region	Solute transport
LEA	AX-183577329	4	45861278	8.22986e-10	0.347826	SUPER	2022	Psat4g021200	45857429	45862472	5' nucleotidase family	not assigned
LEA	AX-183577329	4	45861278	2.88694e-09	0.347826	FarmCPU	2022	Psat4g021200	45857429	45862472	5' nucleotidase family	not assigned
LEA	AX-183881227	4	45886627	1.09e-10	0.469388	BLINK	2021	Psat4g021160	45866321	45868144	TRNA pseudouridine synthase	RNA processing
LEA	AX-183881227	4	45886627	1.87402e-07	0.47343	SUPER	2022	Psat4g021160	45866321	45868144	TRNA pseudouridine synthase	RNA processing
LEA	AX-183881227	4	45886627	1.17e-06	0.469388	SUPER	2021	Psat4g021160	45866321	45868144	TRNA pseudouridine synthase	RNA processing
LEA	AX-183638964	4	45966595	9.60824e-08	0.422705	SUPER	2022	Psat4g021040	45961069	45963107	Unknown gene	not assigned
LEA	AX-183600115	4	58698884	1.00495e-06	0.297101	SUPER	2022	Psat4g027440	58697809	58701573	Unknown gene	not assigned
LEA	AX-183577360	4	61111886	2.18908e-07	0.173913	BLINK	2022	Psat4g028560	61111325	61112119	Histone-like transcription factor (CBF/NF-Y) and archaeal histone	RNA biosynthesis
LEA	AX-183577360	4	61111886	4.24934e-07	0.173913	SUPER	2022	Psat4g028560	61111325	61112119	Histone-like transcription factor (CBF/NF-Y) and archaeal histone	RNA biosynthesis
LEA	AX-183866563	7	558592984	1.31217e-09	0.181159	FarmCPU	2022	Psat7g260040	558591554	558593502	NAD dependent epimerase/dehydratase family	Cell wall organisation
convc5	AX-183861769	2	465775652	6.91614e-10	0.0724638	FarmCPU	2022	Psat2g161280	465775221	465776967	Homeobox domain	RNA biosynthesis
convc5	AX-183861769	2	465775652	7.60433e-08	0.0724638	BLINK	2022	Psat2g161280	465775221	465776967	Homeobox domain	RNA biosynthesis
convc5	AX-183576631	3	86469217	7.58767e-07	0.345411	SUPER	2022	Psat3g028080	86467127	86470292	Protein kinase domain	Protein modification
convc5	AX-183576638	3	93720216	1.26972e-10	0.413043	SUPER	2022	Psat3g029240	93719365	93723148	Protein kinase domain	Phytohormone action
convc5	AX-183576638	3	93720216	8.46e-09	0.410714	SUPER	2021	Psat3g029240	93719365	93723148	Protein kinase domain	Phytohormone action
convc5	AX-183861246	3	95634854	1.99667e-18	0.403382	FarmCPU	2022	Psat3g030240	95634686	95644525	Lipid-droplet associated hydrolase	not assigned
convc5	AX-183861246	3	95634854	2.92e-16	0.40051	FarmCPU	2021	Psat3g030240	95634686	95644525	Lipid-droplet associated hydrolase	not assigned
convc5	AX-183861246	3	95634854	1.40417e-13	0.403382	BLINK	2022	Psat3g030240	95634686	95644525	Lipid-droplet associated hydrolase	not assigned
convc5	AX-183861246	3	95634854	1.52386e-12	0.403382	SUPER	2022	Psat3g030240	95634686	95644525	Lipid-droplet associated hydrolase	not assigned
convc5	AX-183861246	3	95634854	1.7e-10	0.40051	SUPER	2021	Psat3g030240	95634686	95644525	Lipid-droplet associated hydrolase	not assigned
convc5	AX-183871413	3	95635110	5.91115e-07	0.396135	SUPER	2022	Psat3g030240	95634686	95644525	Lipid-droplet associated hydrolase	not assigned
convc5	AX-183860873	3	95919045	4.12373e-07	0.425121	SUPER	2022	Psat3g030480	95918615	95920276	CAF1 family ribonuclease	RNA homeostasis
convc5	AX-183593928	3	96742448	2.45279e-09	0.26087	SUPER	2022	Psat3g030600	96741125	96749716	TLD	not assigned
convc5	AX-183878009	3	96747468	8.10892e-10	0.485507	SUPER	2022	Psat3g030600	96741125	96749716	TLD	not assigned
convc5	AX-183878009	3	96747468	1.79e-07	0.477041	SUPER	2021	Psat3g030600	96741125	96749716	TLD	not assigned
convc5	AX-183573847	3	98214149	9.10816e-11	0.497585	SUPER	2022	Psat3g030960	98212779	98216850	Unknown gene	not assigned
convc5	AX-183573847	3	98214149	3e-08	0.5	SUPER	2021	Psat3g030960	98212779	98216850	Unknown gene	not assigned
convc5	AX-183593984	3	98457115	3.39234e-08	0.316425	SUPER	2022	Psat3g031120	98450818	98460442	LETM1-like protein	not assigned
convc5	AX-183593984	3	98457115	9.97e-08	0.318878	SUPER	2021	Psat3g031120	98450818	98460442	LETM1-like protein	not assigned
convc5	AX-183862697	3	98518376	1.98e-08	0.47449	SUPER	2021	Psat3g031200	98517386	98519489	Unknown gene	not assigned
convc5	AX-183862697	3	98518376	5.43079e-08	0.480676	SUPER	2022	Psat3g031200	98517386	98519489	Unknown gene	not assigned
convc5	AX-183594096	3	104658619	6.39269e-08	0.478261	SUPER	2022	Psat3g034320	104656333	104659536	Calcineurin-like phosphoesterase	Enzyme classification
convc5	AX-183565088	3	114441951	1.02e-08	0.357143	SUPER	2021	Psat3g036280	114441663	114444744	NLI interacting factor-like phosphatase	Protein modification
convc5	AX-183594200	3	114470857	3.86e-09	0.352041	SUPER	2021	Psat3g036400	114469615	114472050	Protein of unknown function (DUF668)	not assigned
convc5	AX-183594200	3	114470857	2.1382e-07	0.352657	SUPER	2022	Psat3g036400	114469615	114472050	Protein of unknown function (DUF668)	not assigned
convc5	AX-183576673	3	114471530	8.62e-08	0.385204	SUPER	2021	Psat3g036400	114469615	114472050	Protein of unknown function (DUF668)	not assigned
convc5	AX-183577184	3	115165068	4.03e-08	0.387755	SUPER	2021	Psat3g037040	115164915	115168663	Phloem protein 2	Protein homeostasis
convc5	AX-183869714	3	115166315	5.65e-08	0.494898	SUPER	2021	Psat3g037040	115164915	115168663	Phloem protein 2	Protein homeostasis
convc5	AX-183869714	3	115166315	1.24345e-06	0.497585	SUPER	2022	Psat3g037040	115164915	115168663	Phloem protein 2	Protein homeostasis
convc5	AX-183860762	3	119244311	2.62e-08	0.479592	SUPER	2021	Psat3g037600	119242862	119245425	DYW family of nucleic acid deaminases	RNA processing
convc5	AX-183860762	3	119244311	4.84037e-07	0.483092	SUPER	2022	Psat3g037600	119242862	119245425	DYW family of nucleic acid deaminases	RNA processing
convc5	AX-183594217	3	119405852	2.29e-08	0.47449	SUPER	2021	Psat3g037760	119405373	119410977	Cactus-binding C-terminus of cactin protein	not assigned
convc5	AX-183878012	3	119407223	7.65e-07	0.375	SUPER	2021	Psat3g037760	119405373	119410977	Cactus-binding C-terminus of cactin protein	not assigned
convc5	AX-183594213	3	119409670	6.32e-08	0.321429	SUPER	2021	Psat3g037760	119405373	119410977	Cactus-binding C-terminus of cactin protein	not assigned
convc5	AX-183868944	3	119410626	1.47e-06	0.397959	SUPER	2021	Psat3g037760	119405373	119410977	Cactus-binding C-terminus of cactin protein	not assigned
convc5	AX-183865340	3	119567809	9.69e-10	0.42602	SUPER	2021	Psat3g038160	119566273	119570499	Xylanase inhibitor N-terminal	Protein homeostasis
convc5	AX-183865340	3	119567809	2.06212e-09	0.427536	SUPER	2022	Psat3g038160	119566273	119570499	Xylanase inhibitor N-terminal	Protein homeostasis
convc5	AX-183598666	3	124687539	1.48e-06	0.466837	SUPER	2021	Psat3g039760	124686852	124688203	Pectinesterase	Cell wall organisation
convc5	AX-183862094	4	58499308	1.65672e-09	0.359903	FarmCPU	2022	Psat4g026880	58495943	58503017	Kinesin motor domain	Cell division
convc5	AX-183601584	4	187214234	1.19795e-06	0.0821256	FarmCPU	2022	Psat4g085400	187213428	187218007	OTU-like cysteine protease	Protein homeostasis
convc5	AX-183867706	4	225832350	5.63818e-07	0.280193	FarmCPU	2022	Psat4g100440	225831074	225833108	Thaumatin family	not assigned
convc5	AX-183865226	5	637295327	1.25e-07	0.221939	FarmCPU	2021	Psat5g302040	637292757	637296801	Phospholipase D C terminal	Lipid metabolism
convc5	AX-183862828	6	446564817	9.50831e-08	0.328502	SUPER	2022	Psat6g201520	446564273	446566095	LysM domain	not assigned
convc5	AX-183869020	6	452609570	2.55186e-07	0.154589	SUPER	2022	Psat6g202320	452609301	452610175	Protein of unknown function (DUF688)	not assigned
convc5	AX-183572018	6	454951776	5.39736e-11	0.205314	BLINK	2022	Psat6g205320	454951111	454954550	Auxin canalisation	not assigned
convc5	AX-183572018	6	454951776	7.47849e-08	0.205314	SUPER	2022	Psat6g205320	454951111	454954550	Auxin canalisation	not assigned
convc5	AX-183572022	6	455919365	3.2414e-07	0.120773	SUPER	2022	Psat6g205880	455919208	455924723	KIP1-like protein	Cytoskeleton organisation
convc5	AX-183568877	6	455919856	2.58197e-07	0.427536	SUPER	2022	Psat6g205880	455919208	455924723	KIP1-like protein	Cytoskeleton organisation
convc5	AX-183579691	6	461919881	1.27196e-06	0.272947	SUPER	2022	Psat6g207240	461918168	461920356	DYW family of nucleic acid deaminases	RNA processing
vic1	AX-183584193	1	99113175	5.27967e-10	0.39372	BLINK	2022	Psat1g055320	99111002	99122808	Protein of unknown function (DUF3730)	RNA homeostasis
vic1	AX-183584193	1	99113175	6.81351e-07	0.39372	SUPER	2022	Psat1g055320	99111002	99122808	Protein of unknown function (DUF3730)	RNA homeostasis
vic1	AX-183573556	1	108106041	8.57577e-07	0.413043	SUPER	2022	Psat1g060840	108103142	108106701	Animal haem peroxidase	Lipid metabolism
vic1	AX-183575360	1	135829195	1.21606e-06	0.309179	SUPER	2022	Psat1g070040	135827930	135830314	Hus1-like protein	DNA damage response
vic1	AX-183576638	3	93720216	2.72e-07	0.410714	BLINK	2021	Psat3g029240	93719365	93723148	Protein kinase domain	Phytohormone action
vic1	AX-183863967	5	85058454	1.26221e-07	0.0700483	BLINK	2022	Psat5g028760	85054263	85059131	Targeting protein for Xklp2 (TPX2)	Cytoskeleton organisation
vic1	AX-183863967	5	85058454	1.7033e-07	0.0700483	SUPER	2022	Psat5g028760	85054263	85059131	Targeting protein for Xklp2 (TPX2)	Cytoskeleton organisation
vic1	AX-183861127	5	102868223	2.59e-10	0.255102	BLINK	2021	Psat5g049080	102865223	102868767	Glycosyl hydrolase family 10	Cell wall organisation
vic1	AX-183581785	5	602394445	2.18058e-09	0.18599	FarmCPU	2022	Psat5g276280	602391667	602394930	Protein of unknown function (DUF640)	RNA biosynthesis
vic1	AX-183581785	5	602394445	7.55867e-08	0.18599	BLINK	2022	Psat5g276280	602391667	602394930	Protein of unknown function (DUF640)	RNA biosynthesis
vic1	AX-183864943	6	102188867	2.19446e-07	0.475845	FarmCPU	2022	Psat6g125120	102185618	102190418	Integral membrane protein TerC family	Photosynthesis
vic1	AX-183618261	6	366905428	2.27e-07	0.170918	BLINK	2021	Psat6g160880	366903614	366905865	Acyltransferase	Lipid metabolism
vic1	AX-183568814	6	400309095	6.58224e-07	0.272947	SUPER	2022	Psat6g177680	400306983	400311443	SUZ domain	not assigned
vic1	AX-183582001	6	512582409	4.42e-07	0.262755	SUPER	2021	Psat6g231360	512579508	512584429	Proteasome subunit	Protein homeostasis
vic1	AX-183883723	6	513157254	1.07e-06	0.183673	SUPER	2021	Psat6g231600	513155867	513158326	Uncharacterised protein family (UPF0041)	Lipid metabolism
vic1	AX-183889286	6	522980385	1.38e-06	0.160714	SUPER	2021	Psat6g238360	522979497	522980905	Chalcone-flavanone isomerase	Secondary metabolism
vic1	AX-183570113	7	515748887	7.14981e-08	0.210145	FarmCPU	2022	Psat7g225840	515748364	515750956	Plus-3 domain	RNA biosynthesis
vic1	AX-183867080	7	539216777	4.62531e-07	0.147343	FarmCPU	2022	Psat7g239240	539215974	539217805	C2H2-type zinc finger	RNA biosynthesis
SBP	AX-183592372	2	505060297	5.23586e-07	0.0555556	SUPER	2022	Psat2g183880	505058148	505063633	SGS domain	Protein homeostasis
SBP	AX-183594096	3	104658619	1.5799e-10	0.478261	FarmCPU	2022	Psat3g034320	104656333	104659536	Calcineurin-like phosphoesterase	Enzyme classification
SBP	AX-183594096	3	104658619	1.31783e-06	0.478261	SUPER	2022	Psat3g034320	104656333	104659536	Calcineurin-like phosphoesterase	Enzyme classification
SBP	AX-183594217	3	119405852	2.69407e-07	0.47343	SUPER	2022	Psat3g037760	119405373	119410977	Cactus-binding C-terminus of cactin protein	not assigned
SBP	AX-183574825	3	200936856	4.9e-10	0.183673	FarmCPU	2021	Psat3g071360	200933763	200936957	Adenylosuccinate synthetase	Nucleotide metabolism
SBP	AX-183574825	3	200936856	5.66e-08	0.183673	SUPER	2021	Psat3g071360	200933763	200936957	Adenylosuccinate synthetase	Nucleotide metabolism
SBP	AX-183574825	3	200936856	2.71e-07	0.183673	BLINK	2021	Psat3g071360	200933763	200936957	Adenylosuccinate synthetase	Nucleotide metabolism
SBP	AX-183573908	3	328978151	4.43e-07	0.0586735	SUPER	2021	Psat3g130000	328977493	328986927	Double-stranded RNA binding motif	Chromatin organisation
SBP	AX-183881228	4	65460582	2.10279e-08	0.0724638	SUPER	2022	Psat4g030040	65460390	65461490	Unknown gene	not assigned
SBP	AX-183574965	5	605745639	4.55691e-07	0.142512	SUPER	2022	Psat5g277640	605745244	605746410	No apical meristem (NAM) protein	RNA biosynthesis
SBP	AX-183876798	6	47668355	5.13e-07	0.0663265	SUPER	2021	Psat6g041640	47664887	47668540	BTB/POZ domain	Protein homeostasis
SBP	AX-183876798	6	47668355	1.11e-06	0.0663265	FarmCPU	2021	Psat6g041640	47664887	47668540	BTB/POZ domain	Protein homeostasis
SBP	AX-183640783	6	139055718	1.17155e-07	0.0990338	SUPER	2022	Psat6g084320	139055556	139058329	Unknown gene	not assigned
SBP	AX-183579667	6	436763503	4.08342e-07	0.0845411	SUPER	2022	Psat6g195880	436763084	436764194	Domain of unknown function (DUF4228)	not assigned
SBP	AX-183863882	7	5840197	5.16385e-07	0.34058	BLINK	2022	Psat7g001960	5839268	5840797	Protein tyrosine kinase	Enzyme classification
leg_alpha	AX-183564223	2	40096225	1.37493e-06	0.34058	FarmCPU	2022	Psat2g022440	40093563	40098690	Protein of unknown function (DUF632)	not assigned
leg_alpha	AX-183593604	3	75163815	1.50827e-06	0.299517	SUPER	2022	Psat3g023800	75162514	75167206	Protein kinase domain	Cell division
leg_alpha	AX-183576631	3	86469217	4.23494e-09	0.345411	SUPER	2022	Psat3g028080	86467127	86470292	Protein kinase domain	Protein modification
leg_alpha	AX-183576638	3	93720216	7.35675e-13	0.413043	SUPER	2022	Psat3g029240	93719365	93723148	Protein kinase domain	Phytohormone action
leg_alpha	AX-183576638	3	93720216	2.94e-09	0.410714	SUPER	2021	Psat3g029240	93719365	93723148	Protein kinase domain	Phytohormone action
leg_alpha	AX-183572654	3	93728853	9.20617e-07	0.442029	SUPER	2022	Psat3g029200	93724628	93729455	Mediator complex subunit 27	RNA biosynthesis
leg_alpha	AX-183572655	3	93875605	3.58311e-09	0.434783	SUPER	2022	Psat3g029120	93875349	93889232	Rix1 complex component involved in 60S ribosome maturation	not assigned
leg_alpha	AX-183572655	3	93875605	1.04e-07	0.433673	SUPER	2021	Psat3g029120	93875349	93889232	Rix1 complex component involved in 60S ribosome maturation	not assigned
leg_alpha	AX-183861246	3	95634854	5.51747e-15	0.403382	SUPER	2022	Psat3g030240	95634686	95644525	Lipid-droplet associated hydrolase	not assigned
leg_alpha	AX-183861246	3	95634854	5.04e-11	0.40051	FarmCPU	2021	Psat3g030240	95634686	95644525	Lipid-droplet associated hydrolase	not assigned
leg_alpha	AX-183861246	3	95634854	1.28e-10	0.40051	SUPER	2021	Psat3g030240	95634686	95644525	Lipid-droplet associated hydrolase	not assigned
leg_alpha	AX-183871413	3	95635110	1.18833e-08	0.396135	SUPER	2022	Psat3g030240	95634686	95644525	Lipid-droplet associated hydrolase	not assigned
leg_alpha	AX-183572657	3	95647186	4.02171e-08	0.388889	SUPER	2022	Psat3g030280	95646914	95648518	Transcriptional repressor + ovate	RNA biosynthesis
leg_alpha	AX-183576645	3	95647767	1.16875e-07	0.311594	SUPER	2022	Psat3g030280	95646914	95648518	Transcriptional repressor + ovate	RNA biosynthesis
leg_alpha	AX-183860873	3	95919045	5.94335e-10	0.425121	SUPER	2022	Psat3g030480	95918615	95920276	CAF1 family ribonuclease	RNA homeostasis
leg_alpha	AX-183593928	3	96742448	7.42513e-11	0.26087	SUPER	2022	Psat3g030600	96741125	96749716	TLD	not assigned
leg_alpha	AX-183593928	3	96742448	1.35e-06	0.252551	SUPER	2021	Psat3g030600	96741125	96749716	TLD	not assigned
leg_alpha	AX-183878009	3	96747468	2.96122e-12	0.485507	SUPER	2022	Psat3g030600	96741125	96749716	TLD	not assigned
leg_alpha	AX-183878009	3	96747468	1.26e-06	0.477041	SUPER	2021	Psat3g030600	96741125	96749716	TLD	not assigned
leg_alpha	AX-183565056	3	96888213	4.58412e-07	0.403382	SUPER	2022	Psat3g030800	96884751	96888798	Unknown gene	not assigned
leg_alpha	AX-183573847	3	98214149	1.65598e-13	0.497585	SUPER	2022	Psat3g030960	98212779	98216850	Unknown gene	not assigned
leg_alpha	AX-183573847	3	98214149	1.44e-07	0.5	SUPER	2021	Psat3g030960	98212779	98216850	Unknown gene	not assigned
leg_alpha	AX-183593984	3	98457115	3.21651e-10	0.316425	SUPER	2022	Psat3g031120	98450818	98460442	LETM1-like protein	not assigned
leg_alpha	AX-183862697	3	98518376	1.51816e-08	0.480676	SUPER	2022	Psat3g031200	98517386	98519489	Unknown gene	not assigned
leg_alpha	AX-183862697	3	98518376	2.32e-07	0.47449	SUPER	2021	Psat3g031200	98517386	98519489	Unknown gene	not assigned
leg_alpha	AX-183867457	3	99286999	2.22974e-08	0.403382	SUPER	2022	Psat3g031000	99286403	99288388	RNA recognition motif. (a.k.a. RRM + RBD + or RNP domain)	not assigned
leg_alpha	AX-183867457	3	99286999	7.91e-07	0.408163	SUPER	2021	Psat3g031000	99286403	99288388	RNA recognition motif. (a.k.a. RRM + RBD + or RNP domain)	not assigned
leg_alpha	AX-183573849	3	99543349	1.53975e-08	0.451691	SUPER	2022	Psat3g031720	99537684	99543577	Vacuolar protein sorting 55	not assigned
leg_alpha	AX-183573849	3	99543349	1.32e-07	0.451531	SUPER	2021	Psat3g031720	99537684	99543577	Vacuolar protein sorting 55	not assigned
leg_alpha	AX-183885572	3	100237153	1.25269e-06	0.350242	SUPER	2022	Psat3g031920	100232095	100239153	Kinesin motor domain	Cytoskeleton organisation
leg_alpha	AX-183868384	3	100824054	1.66134e-07	0.294686	SUPER	2022	Psat3g032280	100823544	100827867	RhoGAP domain	Multi-process regulation
leg_alpha	AX-183570894	3	101359209	5.22377e-07	0.39372	SUPER	2022	Psat3g032720	101358477	101359616	Albumin I chain a	not assigned
leg_alpha	AX-183565072	3	104658430	3.15794e-07	0.374396	SUPER	2022	Psat3g034320	104656333	104659536	Calcineurin-like phosphoesterase	Enzyme classification
leg_alpha	AX-183594096	3	104658619	2.83872e-09	0.478261	SUPER	2022	Psat3g034320	104656333	104659536	Calcineurin-like phosphoesterase	Enzyme classification
leg_alpha	AX-183594096	3	104658619	2.31816e-08	0.478261	BLINK	2022	Psat3g034320	104656333	104659536	Calcineurin-like phosphoesterase	Enzyme classification
leg_alpha	AX-183573431	3	106763819	2.71857e-07	0.364734	SUPER	2022	Psat3g035240	106762722	106764170	Intracellular	not assigned
leg_alpha	AX-183868021	3	107501496	3.10231e-07	0.429952	SUPER	2022	Psat3g035000	107499871	107504055	Unknown gene	not assigned
leg_alpha	AX-183979587	3	110579514	1.3e-07	0.303571	SUPER	2021	Psat3g035760	110578857	110580380	Plant protein of unknown function (DUF868)	not assigned
leg_alpha	AX-183594200	3	114470857	2.50483e-08	0.352657	SUPER	2022	Psat3g036400	114469615	114472050	Protein of unknown function (DUF668)	not assigned
leg_alpha	AX-183594200	3	114470857	3.15e-07	0.352041	SUPER	2021	Psat3g036400	114469615	114472050	Protein of unknown function (DUF668)	not assigned
leg_alpha	AX-183576673	3	114471530	5.95101e-07	0.388889	SUPER	2022	Psat3g036400	114469615	114472050	Protein of unknown function (DUF668)	not assigned
leg_alpha	AX-183576673	3	114471530	7.27e-07	0.385204	SUPER	2021	Psat3g036400	114469615	114472050	Protein of unknown function (DUF668)	not assigned
leg_alpha	AX-183869714	3	115166315	9.97e-09	0.494898	SUPER	2021	Psat3g037040	115164915	115168663	Phloem protein 2	Protein homeostasis
leg_alpha	AX-183869714	3	115166315	4.88308e-08	0.497585	SUPER	2022	Psat3g037040	115164915	115168663	Phloem protein 2	Protein homeostasis
leg_alpha	AX-183860762	3	119244311	4.15562e-08	0.483092	SUPER	2022	Psat3g037600	119242862	119245425	DYW family of nucleic acid deaminases	RNA processing
leg_alpha	AX-183594217	3	119405852	6.05977e-07	0.47343	SUPER	2022	Psat3g037760	119405373	119410977	Cactus-binding C-terminus of cactin protein	not assigned
leg_alpha	AX-183594217	3	119405852	1.03e-06	0.47449	SUPER	2021	Psat3g037760	119405373	119410977	Cactus-binding C-terminus of cactin protein	not assigned
leg_alpha	AX-183594213	3	119409670	1.23e-07	0.321429	SUPER	2021	Psat3g037760	119405373	119410977	Cactus-binding C-terminus of cactin protein	not assigned
leg_alpha	AX-183594213	3	119409670	2.34785e-07	0.318841	SUPER	2022	Psat3g037760	119405373	119410977	Cactus-binding C-terminus of cactin protein	not assigned
leg_alpha	AX-183865340	3	119567809	6.43051e-10	0.427536	SUPER	2022	Psat3g038160	119566273	119570499	Xylanase inhibitor N-terminal	Protein homeostasis
leg_alpha	AX-183865340	3	119567809	1.4e-09	0.42602	SUPER	2021	Psat3g038160	119566273	119570499	Xylanase inhibitor N-terminal	Protein homeostasis
leg_alpha	AX-183571170	4	85261548	1.31e-06	0.47449	SUPER	2021	Psat4g038080	85258490	85272031	Protein kinase domain	Protein modification
leg_alpha	AX-183571402	4	488119353	1.33e-07	0.117347	FarmCPU	2021	Psat4g187480	488117850	488119812	Cell part	not assigned
leg_alpha	AX-183616939	6	490708997	4.38544e-07	0.0603865	BLINK	2022	Psat6g225280	490708148	490710652	Protein tyrosine kinase	Enzyme classification
leg_alpha	AX-183867165	7	34175369	1.53e-07	0.155612	BLINK	2021	Psat7g019720	34175000	34175458	HAD-superfamily hydrolase + subfamily IB + PSPase-like	not assigned
annexin_like	AX-183567652	5	456861693	1.32e-06	0.418367	SUPER	2021	Psat5g200960	456861399	456863160	PPR repeat	not assigned
annexin_like	AX-183864149	5	483691668	1.07773e-07	0.490338	SUPER	2022	Psat5g210000	483688676	483691899	Protein of unknown function (DUF642)	not assigned
annexin_like	AX-183862621	5	497122784	3.20465e-09	0.408213	SUPER	2022	Psat5g216040	497119988	497123688	GDSL/SGNH-like Acyl-Esterase family found in Pmr5 and Cas1p	not assigned
annexin_like	AX-183865499	5	497998446	2.13688e-14	0.461353	FarmCPU	2022	Psat5g216840	497997713	497999012	Ankyrin repeat region circular profile.	Protein translocation
annexin_like	AX-183865499	5	497998446	1.19691e-09	0.461353	SUPER	2022	Psat5g216840	497997713	497999012	Ankyrin repeat region circular profile.	Protein translocation
annexin_like	AX-183865499	5	497998446	1.14e-06	0.456633	SUPER	2021	Psat5g216840	497997713	497999012	Ankyrin repeat region circular profile.	Protein translocation
annexin_like	AX-183578729	5	498156862	2.63318e-08	0.403382	SUPER	2022	Psat5g218960	498154413	498157857	Protein tyrosine kinase	Protein modification
annexin_like	AX-183869311	5	498326866	1.31322e-06	0.451691	SUPER	2022	Psat5g217320	498326581	498330215	Protein tyrosine kinase	Protein modification
annexin_like	AX-183572808	5	498614613	1.16037e-06	0.149758	SUPER	2022	Psat5g221480	498613615	498615179	NADPH-dependent FMN reductase	not assigned
vic2	AX-183867081	1	373754257	2.51213e-07	0.376812	FarmCPU	2022	Psat1g140320	373753489	373756023	Myristoyl-CoA:protein N-myristoyltransferase + C-terminal domain	Protein modification
vic2	AX-183867081	1	373754257	8.73e-07	0.377551	SUPER	2021	Psat1g140320	373753489	373756023	Myristoyl-CoA:protein N-myristoyltransferase + C-terminal domain	Protein modification
vic2	AX-183563136	2	29978984	1.84061e-07	0.089372	SUPER	2022	Psat2g020440	29977513	29980174	4'-phosphopantetheinyl transferase superfamily	not assigned
vic2	AX-183589871	2	32425262	1.9307e-07	0.173913	SUPER	2022	Psat2g020840	32423406	32425555	Amidohydrolase family	Nucleotide metabolism
vic2	AX-183866001	3	84582687	1.69782e-07	0.335749	FarmCPU	2022	Psat3g027160	84579924	84583269	Zein-binding	Cytoskeleton organisation
vic2	AX-183869845	3	224161315	6.03e-07	0.0892857	SUPER	2021	Psat3g079960	224157862	224163206	Protein kinase domain	Protein modification
vic2	AX-183570973	3	235945482	1.39098e-06	0.478261	SUPER	2022	Psat3g085640	235944548	235949830	Frataxin-like domain	Coenzyme metabolism
vic2	AX-183861882	3	237580217	1.44793e-06	0.384058	SUPER	2022	Psat3g085920	237578134	237583582	Cytidine and deoxycytidylate deaminase zinc-binding region	RNA processing
vic2	AX-183576823	3	237935533	1.13e-06	0.454082	SUPER	2021	Psat3g086560	237934987	237937580	Hydrolase activity + acting on carbon-nitrogen (but not peptide) bonds + in linear amides	not assigned
vic2	AX-183595475	3	245213351	1.37597e-06	0.256039	SUPER	2022	Psat3g090320	245212280	245214451	Ricin B-related lectin	not assigned
vic2	AX-183565304	3	250344954	3.40494e-07	0.355072	SUPER	2022	Psat3g091520	250344060	250352161	AMP-binding enzyme	Lipid metabolism
vic2	AX-183868050	3	250350679	6.95638e-07	0.335749	SUPER	2022	Psat3g091520	250344060	250352161	AMP-binding enzyme	Lipid metabolism
vic2	AX-183565307	3	251655892	1.20148e-07	0.497585	SUPER	2022	Psat3g092760	251655156	251656866	C2 domain	not assigned
vic2	AX-183595528	3	251793873	5.5e-08	0.359694	SUPER	2021	Psat3g091960	251790614	251797364	Helicase conserved C-terminal domain	not assigned
vic2	AX-183595528	3	251793873	1.49673e-07	0.369565	SUPER	2022	Psat3g091960	251790614	251797364	Helicase conserved C-terminal domain	not assigned
vic2	AX-183882890	3	251794078	2.67065e-08	0.429952	SUPER	2022	Psat3g091960	251790614	251797364	Helicase conserved C-terminal domain	not assigned
vic2	AX-183882890	3	251794078	7.27e-07	0.418367	SUPER	2021	Psat3g091960	251790614	251797364	Helicase conserved C-terminal domain	not assigned
vic2	AX-183576841	3	251986365	8.17051e-09	0.357488	SUPER	2022	Psat3g092040	251985218	251987630	GRF zinc finger	not assigned
vic2	AX-183576841	3	251986365	1.63e-07	0.352041	SUPER	2021	Psat3g092040	251985218	251987630	GRF zinc finger	not assigned
vic2	AX-183872248	3	252015917	4.24676e-07	0.251208	SUPER	2022	Psat3g092080	252014450	252018871	Mitochondrial carrier protein signature	Solute transport
vic2	AX-183872248	3	252015917	9.74e-07	0.244898	SUPER	2021	Psat3g092080	252014450	252018871	Mitochondrial carrier protein signature	Solute transport
vic2	AX-183576857	3	256025022	2.77559e-07	0.456522	SUPER	2022	Psat3g094680	256024095	256028829	B3 DNA binding domain	RNA biosynthesis
vic2	AX-183576859	3	256201529	4.01927e-08	0.352657	SUPER	2022	Psat3g094520	256201232	256204579	Nodulin-like	Solute transport
vic2	AX-183581142	3	269379976	9.25814e-08	0.21256	BLINK	2022	Psat3g101600	269378496	269380502	Plasma membrane	not assigned
vic2	AX-183581142	3	269379976	1.10417e-07	0.21256	SUPER	2022	Psat3g101600	269378496	269380502	Plasma membrane	not assigned
vic2	AX-183869074	3	276069197	2.08557e-07	0.379227	BLINK	2022	Psat3g105360	276065014	276070749	Binding	not assigned
vic2	AX-183891750	4	62365347	6.19087e-07	0.0917874	SUPER	2022	Psat4g028360	62364184	62368070	Zinc finger C-x8-C-x5-C-x3-H type (and similar)	RNA homeostasis
vic2	AX-183887121	4	463474873	6.36e-07	0.308673	SUPER	2021	Psat4g215120	463429980	463431375	Unknown gene	not assigned
vic2	AX-183567424	5	287152165	1.35453e-06	0.0942029	SUPER	2022	Psat5g128120	287146949	287152884	Nuclear pore component	Protein translocation
vic2	AX-183869382	5	321725067	1.30977e-07	0.188406	FarmCPU	2022	Psat5g144520	321724182	321727855	OPT oligopeptide transporter protein	Solute transport
vic2	AX-183869382	5	321725067	1.48009e-07	0.188406	SUPER	2022	Psat5g144520	321724182	321727855	OPT oligopeptide transporter protein	Solute transport
vic2	AX-183611365	5	324335237	2.55556e-07	0.304348	SUPER	2022	Psat5g146960	324327486	324336131	Protein kinase domain	Protein modification
vic2	AX-183578711	5	491982919	4.02046e-13	0.328502	FarmCPU	2022	Psat5g209560	491982547	491987835	NB-ARC domain	not assigned
vic2	AX-183886296	6	46351516	3.75268e-07	0.434783	SUPER	2022	Psat6g040520	46341038	46352745	Twin BRCT domain	Cell division
vic2	AX-183868217	7	296455553	1.16e-06	0.270408	SUPER	2021	Psat7g184520	296453599	296458280	Adenylate cyclase associated (CAP) N terminal	Cytoskeleton organisation
ENR1	AX-183875250	1	39910211	4.17e-07	0.142857	SUPER	2021	Psat4g176360	39910055	39912919	Domain of unknown function (DUF4220)	not assigned
ENR1	AX-183637770	1	57404323	1.2e-06	0.142857	SUPER	2021	Psat1g031400	57400527	57406952	Protein kinase domain	Cell division
ENR1	AX-183868065	1	60363386	9.76e-07	0.278061	SUPER	2021	Psat1g035240	60357555	60364365	Kinesin motor domain	Cytoskeleton organisation
ENR1	AX-183883851	1	67102924	5.1e-07	0.155612	SUPER	2021	Psat1g034680	67101785	67107656	Plant protein of unknown function (DUF639)	not assigned
ENR1	AX-183563324	1	71761379	2.04e-07	0.145408	SUPER	2021	Psat1g039000	71759819	71762913	Flavin containing amine oxidoreductase	Chromatin organisation
ENR1	AX-183575013	1	71773395	2.39e-09	0.0816327	SUPER	2021	Psat1g038960	71772109	71775809	Xylanase inhibitor N-terminal	Protein homeostasis
ENR1	AX-183573224	1	72683428	3.05e-07	0.295918	SUPER	2021	Psat1g039480	72680411	72684102	Shwachman-Bodian-Diamond syndrome (SBDS) protein	Protein biosynthesis
ENR1	AX-183563333	1	74604525	1.44e-07	0.140306	SUPER	2021	Psat1g040600	74602728	74611249	MutS domain V	DNA damage response
ENR1	AX-183870704	1	104071116	5.88e-07	0.0969388	SUPER	2021	Psat1g056160	104068921	104071969	Ribosomal protein L3	Protein biosynthesis
ENR1	AX-183893147	1	104071536	4.05e-07	0.0688776	SUPER	2021	Psat1g056160	104068921	104071969	Ribosomal protein L3	Protein biosynthesis
ENR1	AX-183576016	2	98661954	4.64562e-07	0.268116	SUPER	2022	Psat2g041640	98657952	98662213	Radical SAM superfamily	Protein biosynthesis
ENR1	AX-183576138	2	311124092	7.17199e-07	0.429952	SUPER	2022	Psat2g082080	311118708	311127003	SGT1 protein	not assigned
ENR1	AX-183564468	2	339794558	4.93817e-08	0.398551	SUPER	2022	Psat2g107000	339783259	339794897	Threonyl-tRNA synthetase signature	Protein biosynthesis
ENR1	AX-183594858	3	198529389	4.78e-07	0.280612	FarmCPU	2021	Psat3g070680	198527080	198529826	Leucine rich repeat N-terminal domain	Enzyme classification
ENR1	AX-183892853	3	260225835	5.29976e-08	0.475845	SUPER	2022	Psat3g096800	260224093	260230616	Methyltransferase domain	not assigned
ENR1	AX-183892853	3	260225835	1.51e-07	0.477041	SUPER	2021	Psat3g096800	260224093	260230616	Methyltransferase domain	not assigned
ENR1	AX-183574855	3	260440367	3.18887e-07	0.202899	SUPER	2022	Psat3g097040	260439626	260444244	Zinc-finger of C2H2 type	not assigned
ENR1	AX-183570990	3	260483565	8.28832e-07	0.374396	SUPER	2022	Psat3g096600	260482805	260490639	MatE	Solute transport
ENR1	AX-183574886	3	262333624	9.44362e-08	0.403382	SUPER	2022	Psat3g098040	262328569	262334806	Protein tyrosine kinase	Enzyme classification
ENR1	AX-183595975	3	275040920	7.10859e-08	0.202899	SUPER	2022	Psat3g104360	275038654	275042524	Hsp90 protein	Protein homeostasis
ENR1	AX-183595982	3	276138908	5.89e-07	0.283163	SUPER	2021	Psat3g105440	276137371	276139466	Protein tyrosine kinase	Protein modification
ENR1	AX-183596037	3	282329952	1.59907e-10	0.125604	BLINK	2022	Psat3g107600	282324636	282336904	SNF2 family N-terminal domain	Chromatin organisation
ENR1	AX-183596037	3	282329952	2.82107e-10	0.125604	FarmCPU	2022	Psat3g107600	282324636	282336904	SNF2 family N-terminal domain	Chromatin organisation
ENR1	AX-183596037	3	282329952	6.21388e-09	0.125604	SUPER	2022	Psat3g107600	282324636	282336904	SNF2 family N-terminal domain	Chromatin organisation
ENR1	AX-183596037	3	282329952	1.11e-07	0.127551	SUPER	2021	Psat3g107600	282324636	282336904	SNF2 family N-terminal domain	Chromatin organisation
ENR1	AX-183565443	3	328966201	3.85854e-09	0.0628019	FarmCPU	2022	Psat3g129960	328964130	328966580	Plant protein of unknown function	not assigned
ENR1	AX-183581202	3	338432719	3.23e-07	0.456633	FarmCPU	2021	Psat3g133960	338431380	338434750	PRONE (Plant-specific Rop nucleotide exchanger)	Multi-process regulation
ENR1	AX-183873629	4	141404928	4.85421e-08	0.0652174	SUPER	2022	Psat4g068160	141394296	141395940	Transition metal ion binding	not assigned
ENR1	AX-183873629	4	141404928	1.00925e-06	0.0652174	BLINK	2022	Psat4g068160	141394296	141395940	Transition metal ion binding	not assigned
ENR1	AX-183601231	4	147204597	7.37473e-07	0.227053	SUPER	2022	Psat4g070200	147202078	147205341	Autophagy protein Atg8 ubiquitin like	Vesicle trafficking
ENR1	AX-183581591	5	130475633	1.12e-06	0.0994898	SUPER	2021	Psat5g049800	130463698	130479980	HECT-domain (ubiquitin-transferase)	Protein homeostasis
ENR1	AX-183894443	6	43308000	1.11e-06	0.153061	SUPER	2021	Psat6g038960	43303968	43316068	WD domain + G-beta repeat	Chromatin organisation
ENR1	AX-183568480	6	50543435	5.71058e-07	0.439614	SUPER	2022	Psat6g043720	50541767	50544130	Protein kinase domain	Enzyme classification
ENR1	AX-183893017	6	51252575	1.11e-07	0.395408	BLINK	2021	Psat6g044480	51250715	51253198	Photosynthetic electron transport in photosystem I	Photosynthesis
ENR1	AX-183893017	6	51252575	3.78e-07	0.395408	SUPER	2021	Psat6g044480	51250715	51253198	Photosynthetic electron transport in photosystem I	Photosynthesis
ENR1	AX-183891914	6	54059275	6.26e-07	0.346939	SUPER	2021	Psat6g047440	54058894	54059646	Dirigent-like protein	not assigned
ENR1	AX-183574674	7	307661101	1.80437e-09	0.347826	FarmCPU	2022	Psat7g189000	307659786	307662227	Glycosyltransferase family 29 (sialyltransferase)	Cell wall organisation
ENR1	AX-183574674	7	307661101	4.34959e-08	0.347826	SUPER	2022	Psat7g189000	307659786	307662227	Glycosyltransferase family 29 (sialyltransferase)	Cell wall organisation
ENR2	AX-183563324	1	71761379	1.26e-09	0.145408	BLINK	2021	Psat1g039000	71759819	71762913	Flavin containing amine oxidoreductase	Chromatin organisation
ENR2	AX-183563324	1	71761379	1.27e-09	0.145408	FarmCPU	2021	Psat1g039000	71759819	71762913	Flavin containing amine oxidoreductase	Chromatin organisation
ENR2	AX-183563324	1	71761379	7.33e-07	0.145408	SUPER	2021	Psat1g039000	71759819	71762913	Flavin containing amine oxidoreductase	Chromatin organisation
ENR2	AX-183888042	1	83018767	6.35288e-10	0.371981	FarmCPU	2022	Psat1g044600	83016584	83023077	Elongation factor TS	Protein biosynthesis
ENR2	AX-183572655	3	93875605	1.36e-06	0.433673	SUPER	2021	Psat3g029120	93875349	93889232	Rix1 complex component involved in 60S ribosome maturation	not assigned
ENR2	AX-183861246	3	95634854	5.78344e-08	0.403382	SUPER	2022	Psat3g030240	95634686	95644525	Lipid-droplet associated hydrolase	not assigned
ENR2	AX-183861246	3	95634854	3.69e-07	0.40051	SUPER	2021	Psat3g030240	95634686	95644525	Lipid-droplet associated hydrolase	not assigned
ENR2	AX-183573847	3	98214149	7.31299e-07	0.497585	SUPER	2022	Psat3g030960	98212779	98216850	Unknown gene	not assigned
ENR2	AX-183565063	3	100233652	8.03975e-07	0.384058	SUPER	2022	Psat3g031920	100232095	100239153	Kinesin motor domain	Cytoskeleton organisation
ENR2	AX-183885572	3	100237153	9.95795e-08	0.350242	SUPER	2022	Psat3g031920	100232095	100239153	Kinesin motor domain	Cytoskeleton organisation
ENR2	AX-183868384	3	100824054	3.71992e-08	0.294686	SUPER	2022	Psat3g032280	100823544	100827867	RhoGAP domain	Multi-process regulation
ENR2	AX-183565088	3	114441951	1.35e-06	0.357143	SUPER	2021	Psat3g036280	114441663	114444744	NLI interacting factor-like phosphatase	Protein modification
ENR2	AX-183594200	3	114470857	3.75364e-08	0.352657	SUPER	2022	Psat3g036400	114469615	114472050	Protein of unknown function (DUF668)	not assigned
ENR2	AX-183594200	3	114470857	1.06e-06	0.352041	SUPER	2021	Psat3g036400	114469615	114472050	Protein of unknown function (DUF668)	not assigned
ENR2	AX-183576673	3	114471530	1.68295e-07	0.388889	SUPER	2022	Psat3g036400	114469615	114472050	Protein of unknown function (DUF668)	not assigned
ENR2	AX-183605328	5	27469681	3.84e-07	0.119898	FarmCPU	2021	Psat5g011040	27465982	27472096	Prolyl oligopeptidase + N-terminal beta-propeller domain	Enzyme classification
ENR2	AX-183569023	6	86111997	3.72e-08	0.40051	FarmCPU	2021	Psat6g060400	86111633	86115257	PPR repeat family	RNA processing
ENR2	AX-183626193	6	518833136	6.99e-07	0.127551	FarmCPU	2021	Psat6g233720	518824659	518836843	Myosin head (motor domain)	Cytoskeleton organisation
ENR2	AX-183569519	7	142703571	9.60942e-07	0.42029	FarmCPU	2022	Psat7g083880	142702329	142704696	Protein tyrosine kinase	Enzyme classification
ENR2	AX-183572265	7	154723657	1.12553e-06	0.379227	FarmCPU	2022	Psat7g089800	154722345	154724707	Non-haem dioxygenase in morphine synthesis N-terminal	Phytohormone action
17_Unknown	AX-183861246	3	95634854	2.14e-08	0.40051	BLINK	2021	Psat3g030240	95634686	95644525	Lipid-droplet associated hydrolase	not assigned
17_Unknown	AX-183861246	3	95634854	4.69e-07	0.40051	FarmCPU	2021	Psat3g030240	95634686	95644525	Lipid-droplet associated hydrolase	not assigned
17_Unknown	AX-183861246	3	95634854	1.03e-06	0.40051	SUPER	2021	Psat3g030240	95634686	95644525	Lipid-droplet associated hydrolase	not assigned
18_Unknown	AX-183575321	1	101791319	7.49e-07	0.344388	FarmCPU	2021	Psat1g056360	101788377	101791970	PWWP domain	not assigned
18_Unknown	AX-183864151	1	122495351	3.38e-07	0.469388	BLINK	2021	Psat6g109040	122493167	122496229	TRNA intron endonuclease + catalytic C-terminal domain	RNA processing
18_Unknown	AX-183563485	1	148299036	9.12716e-08	0.0555556	FarmCPU	2022	Psat1g074640	148298531	148303986	RNA polymerase II-binding domain.	RNA processing
18_Unknown	AX-183596037	3	282329952	1.25e-06	0.127551	FarmCPU	2021	Psat3g107600	282324636	282336904	SNF2 family N-terminal domain	Chromatin organisation
18_Unknown	AX-183877274	6	9765221	2.4e-07	0.479592	FarmCPU	2021	Psat6g007040	9762355	9768592	Acyltransferase	Lipid metabolism
18_Unknown	AX-183873430	6	464296057	5.81e-08	0.306122	FarmCPU	2021	Psat6g208600	464293676	464296615	Sugar (and other) transporter	Solute transport
18_Unknown	AX-183864075	7	336798720	9.25243e-12	0.152174	FarmCPU	2022	Psat7g144600	336791441	336799115	Short chain dehydrogenase	not assigned
vic3	AX-183564101	2	1733540	5.13e-07	0.262755	SUPER	2021	Psat2g002880	1732504	1734217	Unknown gene	not assigned
vic3	AX-183589566	2	2327460	9.12e-08	0.278061	FarmCPU	2021	Psat2g003280	2327172	2329613	Emp24/gp25L/p24 family/GOLD	Vesicle trafficking
vic3	AX-183589566	2	2327460	4.1e-07	0.278061	SUPER	2021	Psat2g003280	2327172	2329613	Emp24/gp25L/p24 family/GOLD	Vesicle trafficking
vic3	AX-183889445	2	165817205	6.67e-08	0.0688776	FarmCPU	2021	Psat2g066400	165814933	165818293	DnaJ domain	Protein homeostasis
vic3	AX-183576638	3	93720216	1.8e-07	0.410714	SUPER	2021	Psat3g029240	93719365	93723148	Protein kinase domain	Phytohormone action
vic3	AX-183861246	3	95634854	4.57e-07	0.40051	SUPER	2021	Psat3g030240	95634686	95644525	Lipid-droplet associated hydrolase	not assigned
vic3	AX-183573847	3	98214149	2.81e-07	0.5	SUPER	2021	Psat3g030960	98212779	98216850	Unknown gene	not assigned
vic3	AX-183593984	3	98457115	1.39e-06	0.318878	SUPER	2021	Psat3g031120	98450818	98460442	LETM1-like protein	not assigned
vic3	AX-183869714	3	115166315	4.89e-08	0.494898	SUPER	2021	Psat3g037040	115164915	115168663	Phloem protein 2	Protein homeostasis
vic3	AX-183865340	3	119567809	2.24e-08	0.42602	SUPER	2021	Psat3g038160	119566273	119570499	Xylanase inhibitor N-terminal	Protein homeostasis
vic3	AX-183574452	6	319968100	2.31315e-08	0.181159	FarmCPU	2022	Psat6g140920	319967488	319969140	Phloem protein 2	not assigned
alb	AX-183893147	1	104071536	2.80718e-10	0.0676329	BLINK	2022	Psat1g056160	104068921	104071969	Ribosomal protein L3	Protein biosynthesis
alb	AX-183893147	1	104071536	1.2541e-07	0.0676329	SUPER	2022	Psat1g056160	104068921	104071969	Ribosomal protein L3	Protein biosynthesis
alb	AX-183585972	1	350319753	4.01798e-07	0.451691	SUPER	2022	Psat1g127120	350316238	350325243	Citrate synthase + C-terminal domain	Cellular respiration
alb	AX-183563653	1	350786038	9.22896e-08	0.480676	BLINK	2022	Psat1g129120	350783038	350786789	Zinc-ribbon	not assigned
alb	AX-183563653	1	350786038	1.4101e-07	0.480676	SUPER	2022	Psat1g129120	350783038	350786789	Zinc-ribbon	not assigned
alb	AX-183563653	1	350786038	1.01245e-06	0.480676	FarmCPU	2022	Psat1g129120	350783038	350786789	Zinc-ribbon	not assigned
alb	AX-183576638	3	93720216	6.89e-07	0.410714	SUPER	2021	Psat3g029240	93719365	93723148	Protein kinase domain	Phytohormone action
alb	AX-183861246	3	95634854	6.04e-12	0.40051	FarmCPU	2021	Psat3g030240	95634686	95644525	Lipid-droplet associated hydrolase	not assigned
alb	AX-183861246	3	95634854	7.71e-08	0.40051	SUPER	2021	Psat3g030240	95634686	95644525	Lipid-droplet associated hydrolase	not assigned
alb	AX-183861246	3	95634854	8.74091e-08	0.403382	BLINK	2022	Psat3g030240	95634686	95644525	Lipid-droplet associated hydrolase	not assigned
alb	AX-183861246	3	95634854	5.36e-07	0.40051	BLINK	2021	Psat3g030240	95634686	95644525	Lipid-droplet associated hydrolase	not assigned
alb	AX-183593928	3	96742448	1.31e-06	0.252551	SUPER	2021	Psat3g030600	96741125	96749716	TLD	not assigned
alb	AX-183878009	3	96747468	2.34e-07	0.477041	SUPER	2021	Psat3g030600	96741125	96749716	TLD	not assigned
alb	AX-183865340	3	119567809	7.13e-08	0.42602	SUPER	2021	Psat3g038160	119566273	119570499	Xylanase inhibitor N-terminal	Protein homeostasis
alb	AX-183565934	4	58884822	1.80619e-07	0.18599	SUPER	2022	Psat4g025840	58882831	58885472	Protein phosphatase 2C	Protein modification
alb	AX-183565934	4	58884822	2.00529e-07	0.18599	FarmCPU	2022	Psat4g025840	58882831	58885472	Protein phosphatase 2C	Protein modification
alb	AX-183577360	4	61111886	8.23614e-07	0.173913	SUPER	2022	Psat4g028560	61111325	61112119	Histone-like transcription factor (CBF/NF-Y) and archaeal histone	RNA biosynthesis
alb	AX-183600160	4	62365386	6.2016e-07	0.219807	SUPER	2022	Psat4g028360	62364184	62368070	Zinc finger C-x8-C-x5-C-x3-H type (and similar)	RNA homeostasis
alb	AX-183639217	4	436748130	2.06208e-08	0.231884	BLINK	2022	Psat4g199320	436713887	436717305	RNA recognition motif. (a.k.a. RRM + RBD + or RNP domain)	RNA processing
alb	AX-183603241	4	458963904	7.55e-07	0.214286	FarmCPU	2021	Psat4g160520	458865439	458868796	DYW family of nucleic acid deaminases	not assigned
alb	AX-183610358	5	273611284	3.19e-07	0.181122	FarmCPU	2021	Psat5g124120	273610683	273612389	Enoyl-(Acyl carrier protein) reductase	Enzyme classification
alb	AX-183876769	6	11690021	1.44e-06	0.436224	FarmCPU	2021	Psat6g011160	11687491	11690908	Single-strand binding (SSB) domain profile.	Cell division
alb	AX-183863213	6	424369399	1.37e-07	0.270408	FarmCPU	2021	Psat6g188240	424368457	424370556	PHD - plant homeodomain finger protein	not assigned
21_Unknown	AX-183866689	1	55801622	3.10142e-07	0.347826	BLINK	2022	Psat1g032920	55801083	55803215	PPR repeat family	not assigned
21_Unknown	AX-183866689	1	55801622	1.02975e-06	0.347826	SUPER	2022	Psat1g032920	55801083	55803215	PPR repeat family	not assigned
21_Unknown	AX-183573847	3	98214149	1.45515e-07	0.497585	SUPER	2022	Psat3g030960	98212779	98216850	Unknown gene	not assigned
21_Unknown	AX-183863871	7	75868209	4.18532e-11	0.135266	FarmCPU	2022	Psat7g040120	75863028	75868868	Tudor domain	RNA homeostasis
leg_minor1	AX-183584041	1	88844225	4.96e-07	0.119898	FarmCPU	2021	Psat1g050800	88842876	88854648	TRNA synthetases class I (R)	Protein biosynthesis
leg_minor1	AX-183575321	1	101791319	3.61873e-08	0.330918	BLINK	2022	Psat1g056360	101788377	101791970	PWWP domain	not assigned
leg_minor1	AX-183979509	2	465960063	1.16e-10	0.0612245	BLINK	2021	Psat2g161320	465959387	465962396	NADPH-dependent FMN reductase	Enzyme classification
leg_minor1	AX-183979509	2	465960063	1.59e-07	0.0612245	FarmCPU	2021	Psat2g161320	465959387	465962396	NADPH-dependent FMN reductase	Enzyme classification
leg_minor1	AX-183979509	2	465960063	9.01e-07	0.0612245	SUPER	2021	Psat2g161320	465959387	465962396	NADPH-dependent FMN reductase	Enzyme classification
leg_minor1	AX-183576919	3	384880969	6.01e-08	0.0816327	FarmCPU	2021	Psat3g151960	384877119	384881523	FAR1 DNA-binding domain	RNA biosynthesis
leg_minor1	AX-183565838	4	24534213	3.20339e-09	0.463768	BLINK	2022	Psat4g010760	24225346	24226541	Unknown gene	not assigned
leg_minor1	AX-183578469	5	240633584	4.33402e-08	0.306763	BLINK	2022	Psat5g111560	240631671	240638033	TIR domain	External stimuli response
leg_minor1	AX-183568613	6	102806198	3.43827e-12	0.487923	BLINK	2022	Psat6g124840	102790957	102806397	Response regulator receiver domain	Multi-process regulation
leg_beta	AX-183573551	1	107336054	4.75657e-07	0.444444	SUPER	2022	Psat1g059920	107335663	107340066	EamA-like transporter family	Solute transport
leg_beta	AX-183865541	1	164370336	9.07139e-07	0.318841	SUPER	2022	Psat1g083080	164370271	164373409	Cell part	not assigned
leg_beta	AX-183588733	1	461327719	5.64529e-07	0.157005	FarmCPU	2022	Psat1g204240	461322899	461330296	WD domain + G-beta repeat	RNA biosynthesis
leg_beta	AX-183576638	3	93720216	8.3e-08	0.410714	SUPER	2021	Psat3g029240	93719365	93723148	Protein kinase domain	Phytohormone action
leg_beta	AX-183861246	3	95634854	7.83e-08	0.40051	SUPER	2021	Psat3g030240	95634686	95644525	Lipid-droplet associated hydrolase	not assigned
leg_beta	AX-183875654	3	535646227	7.00997e-10	0.115942	FarmCPU	2022	Psat3g207160	535645494	535647402	Lipase (class 3)	Lipid metabolism
leg_beta	AX-183577530	4	151362287	6.03e-07	0.306122	FarmCPU	2021	Psat4g073600	151361700	151364292	PPPDE putative peptidase domain	Protein homeostasis
leg_beta	AX-183577530	4	151362287	7.92e-07	0.306122	BLINK	2021	Psat4g073600	151361700	151364292	PPPDE putative peptidase domain	Protein homeostasis
leg_beta	AX-183869066	6	332748833	4.73e-10	0.17602	FarmCPU	2021	Psat2g189160	332746202	332759776	Peptidase M16 inactive domain	Protein modification
leg_minor2	AX-183562942	1	162585847	1.72e-09	0.160714	BLINK	2021	Psat1g082360	162584813	162590070	Copine	Protein homeostasis
leg_minor2	AX-183562942	1	162585847	9.87e-07	0.160714	SUPER	2021	Psat1g082360	162584813	162590070	Copine	Protein homeostasis
leg_minor2	AX-183869653	6	112993145	2.56e-09	0.0765306	BLINK	2021	Psat6g072320	112991041	112993953	Isocitrate/isopropylmalate dehydrogenase	Cellular respiration
